# Supplementary material for: Genomic profiling and network-level understanding uncover the potential genes and the pathways in hepatocellular carcinoma
Source: Front Genet. 2022 Nov 21;13:880440. doi: 10.3389/fgene.2022.880440 (PMC9720179; doi:10.3389/fgene.2022.880440)
Supplement: Supplementary file 1 [file DataSheet1.xlsx]

## Sheet: GSE14520
ID	adj.P.Val	P.Value	logFC	Gene.symbol	Gene.title
220491_at	3.82e-101	5.49e-104	5.44558	HAMP	hepcidin antimicrobial peptide
207608_x_at	2.07e-114	1.3e-117	5.19371	CYP1A2	cytochrome P450 family 1 subfamily A member 2
207609_s_at	5.69e-130	1.53e-133	4.24271	CYP1A2	cytochrome P450 family 1 subfamily A member 2
217546_at	9.02e-89	3.68e-91	4.11726	MT1M	metallothionein 1M
207201_s_at	2.02e-73	2.38e-75	4.0838	SLC22A1	solute carrier family 22 member 1
1494_f_at	1.01e-75	9.81e-78	4.06447	CYP2A6	cytochrome P450 family 2 subfamily A member 6
213629_x_at	6.89e-100	1.11e-102	3.98175	MT1F	metallothionein 1F
209614_at	8.1e-94	2.33e-96	3.96605	ADH1C///ADH1B///ADH1A	alcohol dehydrogenase 1C (class I), gamma polypeptide///alcohol dehydrogenase 1B (class I), beta polypeptide///alcohol dehydrogenase 1A (class I), alpha polypeptide
214320_x_at	1.37e-75	1.35e-77	3.94863	CYP2A6	cytochrome P450 family 2 subfamily A member 6
206797_at	9.34e-114	6.71e-117	3.81177	NAT2	N-acetyltransferase 2
211295_x_at	1.86e-78	1.58e-80	3.80664	CYP2A6	cytochrome P450 family 2 subfamily A member 6
206727_at	1.29e-65	2.36e-67	3.74756	C9	complement component 9
209189_at	2.31e-107	2.29e-110	3.74073	FOS	Fos proto-oncogene, AP-1 transcription factor subunit
206754_s_at	1.8e-81	1.25e-83	3.59004	CYP2B7P	cytochrome P450 family 2 subfamily B member 7, pseudogene
222083_at	1.7e-90	6.11e-93	3.57342	GLYAT	glycine-N-acyltransferase
207262_at	6.92e-108	6.52e-111	3.53837	APOF	apolipoprotein F
206354_at	3.7e-61	8.99e-63	3.52658	SLCO1B3	solute carrier organic anion transporter family member 1B3
207244_x_at	1.34e-79	1.03e-81	3.50725	CYP2A6	cytochrome P450 family 2 subfamily A member 6
217165_x_at	2.19e-93	6.7e-96	3.50145	MT1F	metallothionein 1F
220801_s_at	1.13e-76	1.05e-78	3.48777	HAO2	hydroxyacid oxidase 2
204745_x_at	3.49e-86	1.64e-88	3.48486	MT1G	metallothionein 1G
218002_s_at	4.84e-151	6.53e-155	3.45605	CXCL14	C-X-C motif chemokine ligand 14
206755_at	6.26e-103	8.43e-106	3.43781	CYP2B6	cytochrome P450 family 2 subfamily B member 6
220432_s_at	1.4e-103	1.83e-106	3.42793	CYP39A1	cytochrome P450 family 39 subfamily A member 1
205531_s_at	1.35e-81	9.11e-84	3.42604	GLS2	glutaminase 2
210524_x_at	2.44e-95	6.14e-98	3.4101
207102_at	1.81e-68	2.88e-70	3.4091	AKR1D1	aldo-keto reductase family 1, member D1
214621_at	3.8e-80	2.83e-82	3.40737	GYS2	glycogen synthase 2
205866_at	5.1e-133	1.14e-136	3.36119	FCN3	ficolin 3
205999_x_at	2.89e-61	6.97e-63	3.35711	CYP3A4	cytochrome P450 family 3 subfamily A member 4
211896_s_at	8.16e-79	6.82e-81	3.30885	DCN	decorin
202992_at	1.52e-81	1.05e-83	3.28347	C7	complement component 7
208147_s_at	6.45e-58	1.85e-59	3.20795	CYP2C8	cytochrome P450 family 2 subfamily C member 8
201893_x_at	3.08e-75	3.1e-77	3.20092	DCN	decorin
204326_x_at	2.64e-83	1.53e-85	3.1878	MT1X	metallothionein 1X
212859_x_at	1.12e-76	1.04e-78	3.18253	MT1E	metallothionein 1E
206024_at	4.08e-47	2.17e-48	3.1645	HPD	4-hydroxyphenylpyruvate dioxygenase
208367_x_at	2.61e-62	5.92e-64	3.15709	CYP3A4	cytochrome P450 family 3 subfamily A member 4
217022_s_at	1.95e-54	6.69e-56	3.15459	IGHA2///IGHA1	immunoglobulin heavy constant alpha 2 (A2m marker)///immunoglobulin heavy constant alpha 1
209687_at	2.13e-95	5.26e-98	3.14944	CXCL12	C-X-C motif chemokine ligand 12
209976_s_at	1.5e-41	1.07e-42	3.12511	CYP2E1	cytochrome P450 family 2 subfamily E member 1
1431_at	5.11e-40	3.89e-41	3.11723	CYP2E1	cytochrome P450 family 2 subfamily E member 1
205695_at	8.37e-46	4.73e-47	3.11109	SDS	serine dehydratase
206461_x_at	1.47e-81	1e-83	3.08738	MT1H	metallothionein 1H
206262_at	4.22e-55	1.4e-56	3.07838	ADH1C///ADH1B///ADH1A	alcohol dehydrogenase 1C (class I), gamma polypeptide///alcohol dehydrogenase 1B (class I), beta polypeptide///alcohol dehydrogenase 1A (class I), alpha polypeptide
219954_s_at	9.07e-79	7.65e-81	3.07337	GBA3	glucosylceramidase beta 3 (gene/pseudogene)
211813_x_at	1.09e-78	9.23e-81	3.0688	DCN	decorin
207185_at	1.24e-50	5.52e-52	3.0477	SLC10A1	solute carrier family 10 member 1
208581_x_at	5.51e-83	3.31e-85	3.04498	MT1X	metallothionein 1X
207027_at	8.06e-83	5.08e-85	3.03698	HGFAC	HGF activator
204428_s_at	4.2e-127	1.32e-130	3.01609	LCAT	lecithin-cholesterol acyltransferase
210328_at	1.71e-57	5.03e-59	3.0072	GNMT	glycine N-methyltransferase
209541_at	3.24e-72	4.09e-74	2.99498	IGF1	insulin like growth factor 1
217319_x_at	2.64e-79	2.13e-81	2.97362	LOC654164///CYP4A22///CYP4A11	similar to cytochrome P450, family 4, subfamily A, polypeptide 22///cytochrome P450 family 4 subfamily A member 22///cytochrome P450 family 4 subfamily A member 11
205554_s_at	4.16e-99	7.28e-102	2.9406	DNASE1L3	deoxyribonuclease 1 like 3
204719_at	3.78e-65	7.2e-67	2.94044	ABCA8	ATP binding cassette subfamily A member 8
207407_x_at	2.65e-71	3.54e-73	2.93385	CYP4A11	cytochrome P450 family 4 subfamily A member 11
208383_s_at	3.66e-54	1.3e-55	2.93116	PCK1	phosphoenolpyruvate carboxykinase 1
205404_at	1.37e-44	8.24e-46	2.92903	HSD11B1	hydroxysteroid 11-beta dehydrogenase 1
214421_x_at	1.05e-57	3.05e-59	2.91287	CYP2C9	cytochrome P450 family 2 subfamily C member 9
206840_at	6.56e-60	1.69e-61	2.91104	AFM	afamin
204704_s_at	6.63e-57	2.01e-58	2.90495	ALDOB	aldolase, fructose-bisphosphate B
217558_at	1.12e-60	2.82e-62	2.8982	CYP2C9	cytochrome P450 family 2 subfamily C member 9
201694_s_at	1.4e-89	5.3e-92	2.87486	EGR1	early growth response 1
205433_at	3.54e-54	1.24e-55	2.8718	BCHE	butyrylcholinesterase
206753_at	1.25e-73	1.42e-75	2.86885	RDH16	retinol dehydrogenase 16 (all-trans)
205019_s_at	7.26e-152	6.52e-156	2.85286	VIPR1	vasoactive intestinal peptide receptor 1
216336_x_at	1.42e-80	1.04e-82	2.84622	MT1M	metallothionein 1M
205998_x_at	3.92e-79	3.2e-81	2.8312	CYP3A4	cytochrome P450 family 3 subfamily A member 4
205225_at	1.58e-116	8.52e-120	2.81382	ESR1	estrogen receptor 1
216025_x_at	8.07e-58	2.33e-59	2.80736	CYP2C9///CYP2C19	cytochrome P450 family 2 subfamily C member 9///cytochrome P450 family 2 subfamily C member 19
206930_at	2.06e-66	3.63e-68	2.77458	GLYAT	glycine-N-acyltransferase
201693_s_at	4.08e-100	6.41e-103	2.76352	EGR1	early growth response 1
209540_at	1.01e-73	1.13e-75	2.75994	IGF1	insulin like growth factor 1
208937_s_at	2.42e-78	2.1e-80	2.74725	ID1	inhibitor of DNA binding 1, HLH protein
207718_x_at	2.84e-85	1.44e-87	2.743	CYP2A13///CYP2A7P1///CYP2A7///CYP2A6	cytochrome P450 family 2 subfamily A member 13///cytochrome P450 family 2 subfamily A member 7 pseudogene 1///cytochrome P450 family 2 subfamily A member 7///cytochrome P450 family 2 subfamily A member 6
216661_x_at	1.74e-60	4.39e-62	2.74209	CYP2C9	cytochrome P450 family 2 subfamily C member 9
207584_at	5.78e-105	7.01e-108	2.73284	LPA	lipoprotein(a)
220116_at	2.5e-76	2.38e-78	2.72128	KCNN2	potassium calcium-activated channel subfamily N member 2
209774_x_at	2.1e-64	4.13e-66	2.71386	CXCL2	C-X-C motif chemokine ligand 2
205498_at	4.86e-65	9.32e-67	2.7091	GHR	growth hormone receptor
202238_s_at	2.08e-45	1.2e-46	2.70738	NNMT	nicotinamide N-methyltransferase
220017_x_at	1.69e-55	5.53e-57	2.68502	CYP2C9	cytochrome P450 family 2 subfamily C member 9
209613_s_at	1.02e-49	4.81e-51	2.68198	ADH1B	alcohol dehydrogenase 1B (class I), beta polypeptide
207218_at	2.21e-49	1.06e-50	2.66169	F9	coagulation factor IX
207804_s_at	3.28e-117	1.33e-120	2.65966	FCN2	ficolin 2
203131_at	2.6e-58	7.36e-60	2.63865	PDGFRA	platelet derived growth factor receptor alpha
219733_s_at	4.44e-66	7.91e-68	2.61689	SLC27A5	solute carrier family 27 member 5
209335_at	4.73e-91	1.66e-93	2.61457	DCN	decorin
211456_x_at	8.09e-80	6.18e-82	2.60842	MT1HL1	metallothionein 1H-like 1
206938_at	5.09e-102	7.09e-105	2.59767	SRD5A2	steroid 5 alpha-reductase 2
209975_at	9.29e-35	9.09e-36	2.57096	CYP2E1	cytochrome P450 family 2 subfamily E member 1
217127_at	1.69e-59	4.47e-61	2.56121	CTH	cystathionine gamma-lyase
204955_at	2.99e-94	8.05e-97	2.56018	SRPX	sushi repeat containing protein, X-linked
209612_s_at	2.42e-48	1.22e-49	2.55579	ADH1B	alcohol dehydrogenase 1B (class I), beta polypeptide
220878_at	3.99e-80	2.99e-82	2.54129
206305_s_at	8.44e-70	1.25e-71	2.53854	C8A	complement component 8 alpha subunit
214478_at	6.38e-47	3.4e-48	2.53815	SPP2	secreted phosphoprotein 2
202973_x_at	1.14e-72	1.41e-74	2.53523	FAM13A	family with sequence similarity 13 member A
221008_s_at	2.01e-43	1.3e-44	2.52554	ETNPPL	ethanolamine-phosphate phospho-lyase
211231_x_at	9.65e-85	5.24e-87	2.52386	CYP4A11	cytochrome P450 family 4 subfamily A member 11
207874_s_at	3.33e-43	2.17e-44	2.4921	CFHR4	complement factor H related 4
205307_s_at	3.44e-86	1.61e-88	2.49171	KMO	kynurenine 3-monooxygenase (kynurenine 3-hydroxylase)
212185_x_at	2.03e-79	1.61e-81	2.49013	MT2A	metallothionein 2A
206541_at	5.65e-79	4.67e-81	2.48862	KLKB1	kallikrein B1
210143_at	4.72e-75	4.88e-77	2.4863	ANXA10	annexin A10
202768_at	2.86e-62	6.49e-64	2.47965	FOSB	FosB proto-oncogene, AP-1 transcription factor subunit
205363_at	1.36e-59	3.56e-61	2.47604	BBOX1	gamma-butyrobetaine hydroxylase 1
211430_s_at	5.38e-24	8.79e-25	2.47401	IGHV4-31///IGHM///IGHG3///IGHG2///IGHG1///IGH///IFI6///F7	immunoglobulin heavy variable 4-31///immunoglobulin heavy constant mu///immunoglobulin heavy constant gamma 3 (G3m marker)///immunoglobulin heavy constant gamma 2 (G2m marker)///immunoglobulin heavy constant gamma 1 (G1m marker)///immunoglobulin heavy locus///interferon alpha inducible protein 6///coagulation factor VII
89977_at	1.37e-56	4.23e-58	2.46733	ACSM5	acyl-CoA synthetase medium-chain family member 5
214413_at	1.12e-70	1.56e-72	2.45982	TAT	tyrosine aminotransferase
209696_at	5.12e-74	5.63e-76	2.45835	FBP1	fructose-bisphosphatase 1
202237_at	8.26e-42	5.82e-43	2.44864	NNMT	nicotinamide N-methyltransferase
210168_at	4.31e-57	1.29e-58	2.44595	C6	complement component 6
209531_at	3.82e-96	8.75e-99	2.44125	GSTZ1	glutathione S-transferase zeta 1
206119_at	1.44e-45	8.23e-47	2.42821	BHMT	betaine--homocysteine S-methyltransferase
207202_s_at	1.02e-64	1.99e-66	2.42109	NR1I2	nuclear receptor subfamily 1 group I member 2
203666_at	2.13e-93	6.39e-96	2.42088	CXCL12	C-X-C motif chemokine ligand 12
206680_at	3.83e-94	1.07e-96	2.4128	CD5L	CD5 molecule like
57539_at	5.09e-92	1.72e-94	2.40826	ZGPAT	zinc finger CCCH-type and G-patch domain containing
206916_x_at	6.91e-71	9.47e-73	2.4079	TAT	tyrosine aminotransferase
209365_s_at	4.91e-159	2.21e-163	2.37787	ECM1	extracellular matrix protein 1
207409_at	1.03e-38	8.33e-40	2.3775	LECT2	leukocyte cell derived chemotaxin 2
216381_x_at	7.33e-66	1.33e-67	2.37095	AKR7A3	aldo-keto reductase family 7 member A3
205384_at	2.02e-55	6.62e-57	2.31966	FXYD1	FXYD domain containing ion transport regulator 1
205306_x_at	4.96e-65	9.53e-67	2.3175	KMO	kynurenine 3-monooxygenase (kynurenine 3-hydroxylase)
207096_at	8.51e-47	4.55e-48	2.31111	SAA4	serum amyloid A4, constitutive
212143_s_at	3.46e-65	6.58e-67	2.3015	IGFBP3	insulin like growth factor binding protein 3
221848_at	2.88e-92	9.45e-95	2.29805	ZGPAT	zinc finger CCCH-type and G-patch domain containing
220186_s_at	1.9e-92	6.15e-95	2.29094	CDHR2	cadherin related family member 2
216058_s_at	2.51e-69	3.81e-71	2.2899	CYP2C19	cytochrome P450 family 2 subfamily C member 19
214420_s_at	2e-96	4.4e-99	2.28964	CYP2C9	cytochrome P450 family 2 subfamily C member 9
218532_s_at	1.83e-70	2.59e-72	2.28354	FAM134B	family with sequence similarity 134 member B
214677_x_at	2.4e-24	3.85e-25	2.27908	IGLJ3///IGLV2-14///IGLV3-25///IGLV4-3///IGL	immunoglobulin lambda joining 3///immunoglobulin lambda variable 2-14///immunoglobulin lambda variable 3-25///immunoglobulin lambda variable 4-3///immunoglobulin lambda locus
210377_at	1.92e-80	1.42e-82	2.27844	ACSM3	acyl-CoA synthetase medium-chain family member 3
205984_at	8.06e-83	5.07e-85	2.27403	CRHBP	corticotropin releasing hormone binding protein
220148_at	1.12e-55	3.61e-57	2.2718	ALDH8A1	aldehyde dehydrogenase 8 family member A1
207041_at	6.34e-66	1.14e-67	2.26504	MASP2	mannan binding lectin serine peptidase 2
203908_at	2.96e-60	7.54e-62	2.25617	SLC4A4	solute carrier family 4 member 4
218541_s_at	2.13e-69	3.21e-71	2.2544	C8orf4	chromosome 8 open reading frame 4
220496_at	3.44e-117	1.55e-120	2.25173	CLEC1B	C-type lectin domain family 1 member B
205943_at	1.05e-45	5.94e-47	2.25113	TDO2	tryptophan 2,3-dioxygenase
206610_s_at	4.98e-87	2.26e-89	2.24821	F11	coagulation factor XI
211138_s_at	5.78e-65	1.11e-66	2.24716	KMO	kynurenine 3-monooxygenase (kynurenine 3-hydroxylase)
221590_s_at	7.52e-62	1.75e-63	2.23901	ALDH6A1	aldehyde dehydrogenase 6 family member A1
217047_s_at	4.13e-75	4.25e-77	2.2364	FAM13A	family with sequence similarity 13 member A
220604_x_at	3.06e-61	7.39e-63	2.23343	FTCD	formimidoyltransferase cyclodeaminase
206085_s_at	3.15e-49	1.51e-50	2.23118	CTH	cystathionine gamma-lyase
213832_at	9.72e-82	6.5e-84	2.22513
206469_x_at	5.6e-62	1.29e-63	2.21803	AKR7A3	aldo-keto reductase family 7 member A3
205442_at	4.2e-70	6.06e-72	2.21568	MFAP3L	microfibrillar associated protein 3 like
217238_s_at	4.37e-34	4.43e-35	2.2119	ALDOB	aldolase, fructose-bisphosphate B
213706_at	5.93e-81	4.26e-83	2.20398	GPD1	glycerol-3-phosphate dehydrogenase 1
209458_x_at	3.73e-53	1.4e-54	2.2032	HBA2///HBA1	hemoglobin subunit alpha 2///hemoglobin subunit alpha 1
210233_at	7.14e-64	1.46e-65	2.19729	IL1RAP	interleukin 1 receptor accessory protein
207820_at	1.06e-47	5.48e-49	2.17803	ADH1A	alcohol dehydrogenase 1A (class I), alpha polypeptide
221671_x_at	9.94e-28	1.37e-28	2.17706	IGKV2-24///IGKV1-5///IGKC	immunoglobulin kappa variable 2-24///immunoglobulin kappa variable 1-5///immunoglobulin kappa constant
221651_x_at	1.16e-27	1.61e-28	2.17445	IGKV2-24///IGKV1-5///IGKC	immunoglobulin kappa variable 2-24///immunoglobulin kappa variable 1-5///immunoglobulin kappa constant
205568_at	1.43e-37	1.22e-38	2.16809	AQP9	aquaporin 9
220061_at	2.53e-57	7.51e-59	2.16452	ACSM5	acyl-CoA synthetase medium-chain family member 5
204483_at	1.42e-54	4.84e-56	2.16174	ENO3	enolase 3
211745_x_at	3.82e-53	1.43e-54	2.159	HBA1	hemoglobin subunit alpha 1
214142_at	3.7e-74	4.04e-76	2.15234
217564_s_at	3.81e-28	5.16e-29	2.14763	CPS1	carbamoyl-phosphate synthase 1
204018_x_at	4.3e-53	1.62e-54	2.14149	HBA2///HBA1	hemoglobin subunit alpha 2///hemoglobin subunit alpha 1
207544_s_at	1.94e-54	6.67e-56	2.14039	ADH6	alcohol dehydrogenase 6 (class V)
219277_s_at	2.15e-65	4.02e-67	2.13216	OGDHL	oxoglutarate dehydrogenase-like
210481_s_at	4.25e-114	2.86e-117	2.12906	CLEC4M	C-type lectin domain family 4 member M
207256_at	6.98e-43	4.64e-44	2.12498	MBL2	mannose binding lectin 2
207773_x_at	2.9e-63	6.21e-65	2.11732	CYP3A43	cytochrome P450 family 3 subfamily A member 43
209116_x_at	1.79e-42	1.22e-43	2.1156	HBB	hemoglobin subunit beta
212592_at	5.27e-45	3.11e-46	2.10829	JCHAIN	joining chain of multimeric IgA and IgM
205871_at	5.41e-51	2.34e-52	2.10612	PLGLB1///PLGLB2	plasminogen-like B1///plasminogen-like B2
211699_x_at	1.38e-54	4.7e-56	2.10438	HBA2///HBA1	hemoglobin subunit alpha 2///hemoglobin subunit alpha 1
214414_x_at	9.06e-56	2.91e-57	2.10291	HBA2	hemoglobin subunit alpha 2
212724_at	4.61e-72	5.88e-74	2.10205	RND3	Rho family GTPase 3
217414_x_at	3.5e-54	1.23e-55	2.07802	HBA2///HBA1	hemoglobin subunit alpha 2///hemoglobin subunit alpha 1
206424_at	2.85e-59	7.65e-61	2.07653	CYP26A1	cytochrome P450 family 26 subfamily A member 1
206738_at	1.49e-40	1.11e-41	2.07602	APOC4	apolipoprotein C4
210272_at	2.67e-41	1.93e-42	2.06807	CYP2B7P	cytochrome P450 family 2 subfamily B member 7, pseudogene
208034_s_at	1.59e-69	2.38e-71	2.06769	PROZ	protein Z, vitamin K dependent plasma glycoprotein
209138_x_at	1.72e-24	2.74e-25	2.0658	IGL	immunoglobulin lambda locus
214415_at	6.77e-57	2.06e-58	2.06338	PLGLA	plasminogen-like A (pseudogene)
218544_s_at	4.96e-83	2.96e-85	2.06187	RCL1	RNA terminal phosphate cyclase like 1
218918_at	1.55e-73	1.79e-75	2.06171	MAN1C1	mannosidase alpha class 1C member 1
202409_at	5.43e-16	1.35e-16	2.059	INS-IGF2///IGF2	INS-IGF2 readthrough///insulin like growth factor 2
215363_x_at	8.31e-62	1.94e-63	2.0578	FOLH1	folate hydrolase (prostate-specific membrane antigen) 1
210521_s_at	1.04e-38	8.5e-40	2.04644	FETUB	fetuin B
215712_s_at	2.14e-90	7.89e-93	2.04353	IGFALS	insulin like growth factor binding protein acid labile subunit
213874_at	2.35e-50	1.06e-51	2.02043	SERPINA4	serpin family A member 4
219543_at	1.95e-62	4.38e-64	2.01937	PBLD	phenazine biosynthesis like protein domain containing
210764_s_at	1.36e-49	6.42e-51	2.0187	CYR61	cysteine rich angiogenic inducer 61
205860_x_at	4.38e-61	1.07e-62	2.01398	FOLH1	folate hydrolase (prostate-specific membrane antigen) 1
217014_s_at	7.14e-54	2.56e-55	2.01308	AZGP1P1///AZGP1	alpha-2-glycoprotein 1, zinc-binding pseudogene 1///alpha-2-glycoprotein 1, zinc-binding
202145_at	1.41e-65	2.61e-67	2.0103	LY6E	lymphocyte antigen 6 complex, locus E
218285_s_at	1.44e-79	1.12e-81	2.00478	BDH2	3-hydroxybutyrate dehydrogenase, type 2
213664_at	3.14e-33	3.3e-34	2.00457	SLC1A1	solute carrier family 1 member 1
207995_s_at	4.18e-92	1.39e-94	2.00427	CLEC4M	C-type lectin domain family 4 member M
205819_at	2.16e-76	2.04e-78	1.99871	MARCO	macrophage receptor with collagenous structure
208471_at	2.46e-31	2.83e-32	1.98986	HPR	haptoglobin-related protein
205942_s_at	1.92e-63	4.03e-65	1.98489	ACSM3	acyl-CoA synthetase medium-chain family member 3
211696_x_at	6.81e-44	4.3e-45	1.98314	HBB	hemoglobin subunit beta
219873_at	4.62e-52	1.85e-53	1.97932	COLEC11	collectin subfamily member 11
222291_at	3.07e-89	1.18e-91	1.9773	FAM149A	family with sequence similarity 149 member A
210095_s_at	1.82e-68	2.91e-70	1.97135	IGFBP3	insulin like growth factor binding protein 3
208369_s_at	8.25e-84	4.63e-86	1.9633	GCDH	glutaryl-CoA dehydrogenase
204920_at	1.49e-27	2.06e-28	1.95953	CPS1	carbamoyl-phosphate synthase 1
211489_at	9.04e-92	3.08e-94	1.95951	ADRA1A	adrenoceptor alpha 1A
218424_s_at	2.04e-79	1.63e-81	1.95409	STEAP3	STEAP3 metalloreductase
206287_s_at	5.07e-52	2.05e-53	1.9454	ITIH4	inter-alpha-trypsin inhibitor heavy chain family member 4
214719_at	6.45e-52	2.64e-53	1.94339	SLC46A3	solute carrier family 46 member 3
211303_x_at	5.54e-70	8.11e-72	1.94142	FOLH1B	folate hydrolase 1B
214261_s_at	1.78e-58	4.95e-60	1.94079	ADH6	alcohol dehydrogenase 6 (class V)
207076_s_at	3.01e-81	2.09e-83	1.94068	ASS1	argininosuccinate synthase 1
217232_x_at	2.17e-44	1.32e-45	1.94019	HBB	hemoglobin subunit beta
213375_s_at	5.73e-89	2.32e-91	1.93989	N4BP2L1	NEDD4 binding protein 2 like 1
222303_at	4.39e-70	6.39e-72	1.93805
209368_at	1.71e-58	4.76e-60	1.93654	EPHX2	epoxide hydrolase 2
49452_at	1.19e-64	2.33e-66	1.93058	ACACB	acetyl-CoA carboxylase beta
201289_at	1.49e-50	6.66e-52	1.92771	CYR61	cysteine rich angiogenic inducer 61
217521_at	6.49e-35	6.3e-36	1.92695	HAL	histidine ammonia-lyase
215121_x_at	1.86e-25	2.85e-26	1.92679	IGLV2-14///IGLV3-25///IGLV4-3///IGL	immunoglobulin lambda variable 2-14///immunoglobulin lambda variable 3-25///immunoglobulin lambda variable 4-3///immunoglobulin lambda locus
214829_at	6.53e-55	2.19e-56	1.92308	AASS	aminoadipate-semialdehyde synthase
220114_s_at	2.77e-138	4.97e-142	1.91743	STAB2	stabilin 2
221188_s_at	1.55e-73	1.8e-75	1.91348	CIDEB	cell death-inducing DFFA-like effector b
204290_s_at	1.43e-52	5.55e-54	1.90432	ALDH6A1	aldehyde dehydrogenase 6 family member A1
207275_s_at	4.54e-50	2.11e-51	1.90032	ACSL1	acyl-CoA synthetase long-chain family member 1
208370_s_at	1.86e-73	2.18e-75	1.89527	RCAN1	regulator of calcineurin 1
209542_x_at	7.1e-61	1.76e-62	1.89257	IGF1	insulin like growth factor 1
206345_s_at	4.79e-32	5.33e-33	1.89187	PON1	paraoxonase 1
210326_at	1.64e-37	1.41e-38	1.88976	AGXT	alanine-glyoxylate aminotransferase
203373_at	1.15e-45	6.56e-47	1.88663	SOCS2	suppressor of cytokine signaling 2
212560_at	8.36e-63	1.84e-64	1.88233
205083_at	3.31e-34	3.33e-35	1.88143	AOX1	aldehyde oxidase 1
201743_at	1.2e-56	3.71e-58	1.87952	CD14	CD14 molecule
209374_s_at	6.15e-38	5.19e-39	1.87531	IGHM	immunoglobulin heavy constant mu
217973_at	3.95e-53	1.49e-54	1.87363	DCXR	dicarbonyl and L-xylulose reductase
205082_s_at	1.17e-31	1.33e-32	1.8735	AOX1	aldehyde oxidase 1
201041_s_at	2.66e-56	8.32e-58	1.87202	DUSP1	dual specificity phosphatase 1
204705_x_at	7.31e-34	7.46e-35	1.86999	ALDOB	aldolase, fructose-bisphosphate B
205392_s_at	3.29e-75	3.32e-77	1.86976	CCL15///CCL14	C-C motif chemokine ligand 15///C-C motif chemokine ligand 14
220224_at	1.31e-41	9.36e-43	1.86896	HAO1	hydroxyacid oxidase 1
206979_at	4.76e-46	2.66e-47	1.86336	C8B	complement component 8, beta polypeptide
37512_at	2.93e-29	3.75e-30	1.86305	HSD17B6	hydroxysteroid 17-beta dehydrogenase 6
205813_s_at	9.78e-68	1.61e-69	1.85183	MAT1A	methionine adenosyltransferase 1A
40665_at	3.35e-30	4.06e-31	1.84611	FMO3	flavin containing monooxygenase 3
220070_at	3.45e-99	5.88e-102	1.84507	KDM8	lysine demethylase 8
43427_at	5.73e-67	9.75e-69	1.84405	ACACB	acetyl-CoA carboxylase beta
206496_at	1.37e-28	1.82e-29	1.84079	FMO3	flavin containing monooxygenase 3
217133_x_at	6.77e-69	1.05e-70	1.83867	CYP2B6	cytochrome P450 family 2 subfamily B member 6
203509_at	2.12e-74	2.29e-76	1.83832	SORL1	sortilin related receptor 1
218510_x_at	5.23e-67	8.83e-69	1.83828	FAM134B	family with sequence similarity 134 member B
202861_at	7.01e-90	2.61e-92	1.82853	PER1	period circadian clock 1
219313_at	4.51e-74	4.95e-76	1.82602	GRAMD1C	GRAM domain containing 1C
207007_at	1.08e-40	7.96e-42	1.82516	NR1I3	nuclear receptor subfamily 1 group I member 3
212067_s_at	1.2e-68	1.89e-70	1.82381	C1R	complement C1r subcomponent
210452_x_at	3.56e-50	1.64e-51	1.82043	CYP4F2	cytochrome P450 family 4 subfamily F member 2
205700_at	1.96e-27	2.75e-28	1.817	HSD17B6	hydroxysteroid 17-beta dehydrogenase 6
206867_at	3.79e-75	3.87e-77	1.81564	GCKR	glucokinase (hexokinase 4) regulator
205773_at	8.85e-79	7.43e-81	1.8137	CPEB3	cytoplasmic polyadenylation element binding protein 3
205728_at	8.52e-53	3.29e-54	1.81327
209309_at	2.12e-48	1.06e-49	1.81169	AZGP1	alpha-2-glycoprotein 1, zinc-binding
218976_at	2.01e-41	1.44e-42	1.81114	DNAJC12	DnaJ heat shock protein family (Hsp40) member C12
33494_at	1.09e-68	1.71e-70	1.81083	ETFDH	electron transfer flavoprotein dehydrogenase
203914_x_at	6.18e-24	1.01e-24	1.8106	HPGD	hydroxyprostaglandin dehydrogenase 15-(NAD)
210327_s_at	3.1e-31	3.59e-32	1.81014	AGXT	alanine-glyoxylate aminotransferase
220554_at	9.24e-40	7.15e-41	1.80838	SLC22A7	solute carrier family 22 member 7
207330_at	1.5e-37	1.28e-38	1.80581	PZP	PZP, alpha-2-macroglobulin like
208126_s_at	1.14e-38	9.32e-40	1.80533	CYP2C18	cytochrome P450 family 2 subfamily C member 18
221588_x_at	3.54e-62	8.08e-64	1.80389	ALDH6A1	aldehyde dehydrogenase 6 family member A1
201599_at	2.04e-28	2.72e-29	1.79334	OAT	ornithine aminotransferase
214069_at	8e-34	8.18e-35	1.79245	ACSM2B///ACSM2A	acyl-CoA synthetase medium-chain family member 2B///acyl-CoA synthetase medium-chain family member 2A
210072_at	1.53e-33	1.59e-34	1.78668	CCL19	C-C motif chemokine ligand 19
209459_s_at	1.4e-51	5.82e-53	1.77984	ABAT	4-aminobutyrate aminotransferase
204541_at	1.9e-53	6.99e-55	1.77828	SEC14L2	SEC14 like lipid binding 2
219410_at	1.05e-31	1.18e-32	1.77643	TMEM45A	transmembrane protein 45A
206292_s_at	7.47e-28	1.02e-28	1.7746	SULT2A1	sulfotransferase family 2A member 1
205789_at	1.27e-82	8.13e-85	1.77335	CD1D	CD1d molecule
31835_at	4.65e-32	5.17e-33	1.77103	HRG	histidine rich glycoprotein
219014_at	1.81e-62	4.04e-64	1.77027	PLAC8	placenta specific 8
206030_at	3.61e-73	4.33e-75	1.76282	ASPA	aspartoacylase
214837_at	1.72e-40	1.29e-41	1.76155	ALB	albumin
203500_at	3.09e-78	2.7e-80	1.76095	GCDH	glutaryl-CoA dehydrogenase
209301_at	1.99e-37	1.71e-38	1.75755	CA2	carbonic anhydrase 2
205844_at	1.82e-24	2.91e-25	1.75753	VNN1	vanin 1
205208_at	2.55e-30	3.07e-31	1.7567	ALDH1L1	aldehyde dehydrogenase 1 family member L1
213355_at	7.54e-73	9.14e-75	1.75355	ST3GAL6	ST3 beta-galactoside alpha-2,3-sialyltransferase 6
210013_at	1.22e-45	6.97e-47	1.75286	HPX	hemopexin
211110_s_at	3.76e-58	1.07e-59	1.75205	AR	androgen receptor
207392_x_at	9.21e-28	1.27e-28	1.74972	UGT2B17///UGT2B15	UDP glucuronosyltransferase family 2 member B17///UDP glucuronosyltransferase family 2 member B15
207819_s_at	6.69e-31	7.86e-32	1.74882	ABCB4	ATP binding cassette subfamily B member 4
211442_x_at	2.45e-59	6.56e-61	1.73763	CYP3A43	cytochrome P450 family 3 subfamily A member 43
207097_s_at	9.01e-36	8.34e-37	1.73714	SLC17A2	solute carrier family 17 member 2
213931_at	1.27e-70	1.76e-72	1.72414	ID2B///ID2	inhibitor of DNA binding 2B, HLH protein (pseudogene)///inhibitor of DNA binding 2, HLH protein
203571_s_at	2e-42	1.36e-43	1.72347	ADIRF	adipogenesis regulatory factor
220786_s_at	1.67e-33	1.73e-34	1.72197	SLC38A4	solute carrier family 38 member 4
213905_x_at	5.54e-53	2.1e-54	1.71941	TSHZ1///BGN	teashirt zinc finger homeobox 1///biglycan
210942_s_at	5.8e-72	7.45e-74	1.71805	ST3GAL6	ST3 beta-galactoside alpha-2,3-sialyltransferase 6
209978_s_at	4.83e-34	4.9e-35	1.71675	PLG///LPA	plasminogen///lipoprotein(a)
213279_at	4.16e-57	1.25e-58	1.71548	DHRS1	dehydrogenase/reductase 1
205911_at	1.01e-116	4.99e-120	1.70952	PTH1R	parathyroid hormone 1 receptor
215785_s_at	7.73e-55	2.6e-56	1.70646	CYFIP2	cytoplasmic FMR1 interacting protein 2
205141_at	1.28e-42	8.64e-44	1.70171	RNASE4///ANG	ribonuclease A family member 4///angiogenin
205530_at	3.36e-67	5.63e-69	1.70027	ETFDH	electron transfer flavoprotein dehydrogenase
218162_at	8.91e-73	1.09e-74	1.69866	OLFML3	olfactomedin like 3
213695_at	6.48e-43	4.3e-44	1.69339	PON3	paraoxonase 3
209460_at	5.64e-52	2.29e-53	1.69273	ABAT	4-aminobutyrate aminotransferase
211548_s_at	1.21e-22	2.13e-23	1.68793	HPGD	hydroxyprostaglandin dehydrogenase 15-(NAD)
209660_at	4.26e-33	4.5e-34	1.68531	TTR	transthyretin
221928_at	2.91e-67	4.85e-69	1.68182	ACACB	acetyl-CoA carboxylase beta
207735_at	6.34e-68	1.03e-69	1.68125	RNF125	ring finger protein 125
211682_x_at	5.81e-42	4.07e-43	1.67708	UGT2B28	UDP glucuronosyltransferase family 2 member B28
209960_at	1.13e-72	1.38e-74	1.66956	HGF	hepatocyte growth factor
37201_at	7.36e-61	1.83e-62	1.66417	ITIH4	inter-alpha-trypsin inhibitor heavy chain family member 4
206385_s_at	3.75e-43	2.46e-44	1.65956	ANK3	ankyrin 3, node of Ranvier (ankyrin G)
206068_s_at	1.37e-58	3.76e-60	1.65816	ACADL	acyl-CoA dehydrogenase, long chain
207200_at	3.1e-27	4.38e-28	1.65731	OTC	ornithine carbamoyltransferase
201744_s_at	2.43e-18	5.3e-19	1.65683	LUM	lumican
214890_s_at	1.42e-70	2e-72	1.6531	FAM149A	family with sequence similarity 149 member A
218552_at	2.58e-73	3.07e-75	1.65124	ECHDC2	enoyl-CoA hydratase domain containing 2
204224_s_at	1.42e-66	2.48e-68	1.64986	GCH1	GTP cyclohydrolase 1
206514_s_at	3.08e-48	1.56e-49	1.6498	CYP4F2///CYP4F3	cytochrome P450 family 4 subfamily F member 2///cytochrome P450 family 4 subfamily F member 3
210105_s_at	1.37e-83	7.87e-86	1.64804	FYN	FYN proto-oncogene, Src family tyrosine kinase
221662_s_at	4.87e-37	4.26e-38	1.64284	SLC22A7	solute carrier family 22 member 7
205073_at	3.19e-53	1.19e-54	1.64153	CYP2J2	cytochrome P450 family 2 subfamily J member 2
206226_at	4.24e-26	6.29e-27	1.6393	HRG	histidine rich glycoprotein
216687_x_at	2.97e-28	4.01e-29	1.63698	UGT2B15	UDP glucuronosyltransferase family 2 member B15
207498_s_at	3e-25	4.63e-26	1.63677	CYP2D6	cytochrome P450 family 2 subfamily D member 6
205042_at	2.56e-61	6.14e-63	1.63006	GNE	glucosamine (UDP-N-acetyl)-2-epimerase/N-acetylmannosamine kinase
211357_s_at	6.58e-33	6.99e-34	1.6282	ALDOB	aldolase, fructose-bisphosphate B
202465_at	6.48e-44	4.09e-45	1.62711	PCOLCE	procollagen C-endopeptidase enhancer
209980_s_at	1.53e-37	1.31e-38	1.6148	SHMT1	serine hydroxymethyltransferase 1
203547_at	2.59e-78	2.25e-80	1.6115	CD4	CD4 molecule
211458_s_at	8.17e-66	1.49e-67	1.60656	GABARAPL3///GABARAPL1	GABA type A receptor associated protein like 3 pseudogene///GABA type A receptor associated protein like 1
218804_at	2.06e-29	2.62e-30	1.60512	ANO1	anoctamin 1
206453_s_at	3.21e-85	1.65e-87	1.59496	NDRG2	NDRG family member 2
205221_at	1.69e-39	1.33e-40	1.59397	HGD	homogentisate 1,2-dioxygenase
205675_at	6.55e-37	5.76e-38	1.5921	MTTP	microsomal triglyceride transfer protein
214180_at	2.37e-86	1.1e-88	1.58651	MAN1C1	mannosidase alpha class 1C member 1
201963_at	2.17e-46	1.19e-47	1.58643	ACSL1	acyl-CoA synthetase long-chain family member 1
213920_at	2.58e-30	3.12e-31	1.5847	CUX2	cut like homeobox 2
210301_at	2.18e-50	9.83e-52	1.58431	XDH	xanthine dehydrogenase
212816_s_at	1.96e-43	1.27e-44	1.58238	CBS	cystathionine-beta-synthase
219934_s_at	1.06e-38	8.62e-40	1.57978	SULT1E1	sulfotransferase family 1E member 1
202025_x_at	1.85e-71	2.42e-73	1.57912	ACAA1	acetyl-CoA acyltransferase 1
215253_s_at	1.58e-53	5.76e-55	1.57869	RCAN1	regulator of calcineurin 1
209236_at	5.37e-67	9.09e-69	1.57793	SLC23A2	solute carrier family 23 member 2
213293_s_at	6.28e-46	3.53e-47	1.5779	TRIM22	tripartite motif containing 22
220507_s_at	2.63e-26	3.87e-27	1.57768	UPB1	beta-ureidopropionase 1
210565_at	2.9e-79	2.34e-81	1.57625	GCGR	glucagon receptor
211577_s_at	4.04e-52	1.61e-53	1.57542	IGF1	insulin like growth factor 1
202309_at	1.36e-64	2.65e-66	1.57321	MTHFD1	methylenetetrahydrofolate dehydrogenase, cyclohydrolase and formyltetrahydrofolate synthetase 1
218688_at	5.39e-44	3.38e-45	1.56726	TKFC	triokinase and FMN cyclase
201261_x_at	2.84e-54	9.91e-56	1.5669	BGN	biglycan
215379_x_at	2.76e-24	4.45e-25	1.56544	IGLJ3///IGLV2-14///IGLV3-25///IGL	immunoglobulin lambda joining 3///immunoglobulin lambda variable 2-14///immunoglobulin lambda variable 3-25///immunoglobulin lambda locus
209447_at	7.37e-83	4.5e-85	1.56198	SYNE1	spectrin repeat containing nuclear envelope protein 1
203924_at	3.91e-20	7.77e-21	1.55846	GSTA1	glutathione S-transferase alpha 1
205749_at	3.26e-27	4.62e-28	1.55499	CYP1A1	cytochrome P450 family 1 subfamily A member 1
204753_s_at	1.71e-32	1.86e-33	1.55447	HLF	HLF, PAR bZIP transcription factor
217504_at	5.76e-41	4.19e-42	1.55259	ABCA6	ATP binding cassette subfamily A member 6
204438_at	5.64e-36	5.18e-37	1.55244	MRC1	mannose receptor, C type 1
211356_x_at	2.85e-22	5.09e-23	1.55213	LEPR	leptin receptor
203725_at	3.37e-60	8.6e-62	1.55162	GADD45A	growth arrest and DNA damage inducible alpha
39763_at	3.08e-45	1.8e-46	1.54969	HPX	hemopexin
207574_s_at	2.21e-50	9.94e-52	1.54932	GADD45B	growth arrest and DNA damage inducible beta
205657_at	7.06e-67	1.21e-68	1.54789	HAAO	3-hydroxyanthranilate 3,4-dioxygenase
205222_at	7.12e-44	4.51e-45	1.54575	EHHADH	enoyl-CoA, hydratase/3-hydroxyacyl CoA dehydrogenase
221833_at	2.37e-52	9.33e-54	1.54526	LONP2	lon peptidase 2, peroxisomal
208470_s_at	2e-28	2.67e-29	1.54262	HPR///HP	haptoglobin-related protein///haptoglobin
219343_at	2.62e-65	4.94e-67	1.54096	CDC37L1	cell division cycle 37 like 1
209977_at	2.04e-33	2.13e-34	1.5407	PLG	plasminogen
52940_at	1.3e-65	2.39e-67	1.53933	SIGIRR	single Ig and TIR domain containing
214669_x_at	2.39e-26	3.51e-27	1.53922	HLA-C	major histocompatibility complex, class I, C
218983_at	1.41e-66	2.47e-68	1.53916	C1RL	complement C1r subcomponent like
210366_at	6.57e-34	6.7e-35	1.53317	SLCO1B1	solute carrier organic anion transporter family member 1B1
204999_s_at	9.73e-20	1.98e-20	1.53115	ATF5	activating transcription factor 5
209656_s_at	2.86e-39	2.27e-40	1.52831	TMEM47	transmembrane protein 47
214274_s_at	5.42e-72	6.93e-74	1.52362	ACAA1	acetyl-CoA acyltransferase 1
221605_s_at	2.48e-35	2.37e-36	1.52298	PIPOX	pipecolic acid and sarcosine oxidase
211355_x_at	1.87e-22	3.3e-23	1.52177	LEPR	leptin receptor
202847_at	1.33e-48	6.59e-50	1.52153	PCK2	phosphoenolpyruvate carboxykinase 2, mitochondrial
219087_at	9.74e-32	1.1e-32	1.51927	ASPN	asporin
218653_at	5.67e-39	4.56e-40	1.51883	SLC25A15	solute carrier family 25 member 15
203355_s_at	7.52e-44	4.77e-45	1.51829	PSD3	pleckstrin and Sec7 domain containing 3
221589_s_at	1.35e-48	6.68e-50	1.51545	ALDH6A1	aldehyde dehydrogenase 6 family member A1
216696_s_at	3.1e-46	1.71e-47	1.51356	PRODH2	proline dehydrogenase 2
207255_at	1.45e-39	1.14e-40	1.51261	LEPR	leptin receptor
211715_s_at	2.39e-38	1.99e-39	1.51118	BDH1	3-hydroxybutyrate dehydrogenase, type 1
215103_at	7.68e-38	6.5e-39	1.50675	CYP2C18	cytochrome P450 family 2 subfamily C member 18
206065_s_at	5.44e-28	7.41e-29	1.50601	DPYS	dihydropyrimidinase
209735_at	1.05e-34	1.03e-35	1.504	ABCG2	ATP binding cassette subfamily G member 2 (Junior blood group)
209668_x_at	8.45e-29	1.11e-29	1.50177	CES2	carboxylesterase 2
201425_at	9.1e-68	1.5e-69	1.49773	ALDH2	aldehyde dehydrogenase 2 family (mitochondrial)
214308_s_at	7.28e-35	7.08e-36	1.49638	HGD	homogentisate 1,2-dioxygenase
213071_at	1e-73	1.12e-75	1.49228	DPT	dermatopontin
203423_at	8.88e-29	1.17e-29	1.49213	RBP1	retinol binding protein 1
211354_s_at	3.68e-21	6.91e-22	1.49174	LEPR	leptin receptor
221139_s_at	1e-66	1.73e-68	1.49098	CSAD	cysteine sulfinic acid decarboxylase
206643_at	1.05e-19	2.14e-20	1.49079	HAL	histidine ammonia-lyase
203408_s_at	2.03e-46	1.11e-47	1.48943	SATB1	SATB homeobox 1
221834_at	1.56e-58	4.31e-60	1.48649	LONP2	lon peptidase 2, peroxisomal
211441_x_at	2.61e-61	6.28e-63	1.48644	CYP3A43	cytochrome P450 family 3 subfamily A member 43
201347_x_at	3.05e-56	9.56e-58	1.4836	GRHPR	glyoxylate and hydroxypyruvate reductase
206210_s_at	1.62e-59	4.25e-61	1.48189	CETP	cholesteryl ester transfer protein
214419_s_at	5.5e-86	2.69e-88	1.48059	CYP2C9	cytochrome P450 family 2 subfamily C member 9
203615_x_at	7.95e-51	3.47e-52	1.47959	SULT1A1	sulfotransferase family 1A member 1
203790_s_at	2.21e-42	1.51e-43	1.47862	RIDA	reactive intermediate imine deaminase A homolog
206101_at	2.97e-42	2.05e-43	1.47714	ECM2	extracellular matrix protein 2
206697_s_at	4.4e-30	5.37e-31	1.47556	HP	haptoglobin
204273_at	2.63e-50	1.19e-51	1.47521	EDNRB	endothelin receptor type B
214235_at	2.12e-40	1.59e-41	1.4751	CYP3A5	cytochrome P450 family 3 subfamily A member 5
206606_at	1.31e-35	1.23e-36	1.4742	LIPC	lipase C, hepatic type
201531_at	6.14e-68	9.95e-70	1.47145	ZFP36	ZFP36 ring finger protein
204844_at	7.31e-43	4.86e-44	1.47094	ENPEP	glutamyl aminopeptidase
209711_at	2.12e-58	5.95e-60	1.46973	SLC35D1	solute carrier family 35 member D1
205355_at	1.54e-48	7.64e-50	1.46792	ACADSB	acyl-CoA dehydrogenase, short/branched chain
214734_at	3.63e-55	1.2e-56	1.46777	EXPH5	exophilin 5
205627_at	1.49e-47	7.74e-49	1.46627	CDA	cytidine deaminase
214864_s_at	5.28e-61	1.3e-62	1.46622	GRHPR	glyoxylate and hydroxypyruvate reductase
209894_at	1.85e-23	3.11e-24	1.46557	LEPR	leptin receptor
210751_s_at	3.16e-48	1.6e-49	1.46542	RGN	regucalcin
218921_at	3.13e-66	5.54e-68	1.46407	SIGIRR	single Ig and TIR domain containing
206952_at	2.75e-25	4.23e-26	1.46304	G6PC	glucose-6-phosphatase catalytic subunit
207621_s_at	1.57e-48	7.8e-50	1.45956	PEMT	phosphatidylethanolamine N-methyltransferase
210106_at	4.58e-95	1.17e-97	1.45956	RDH5	retinol dehydrogenase 5
206350_at	6.69e-22	1.22e-22	1.45898	APCS	amyloid P component, serum
210798_x_at	2.88e-34	2.9e-35	1.45621	MASP2	mannan binding lectin serine peptidase 2
209304_x_at	3.72e-51	1.6e-52	1.44975	GADD45B	growth arrest and DNA damage inducible beta
220751_s_at	2.23e-49	1.07e-50	1.44955	FAXDC2	fatty acid hydroxylase domain containing 2
206380_s_at	1.28e-95	3e-98	1.44829	CFP	complement factor properdin
207298_at	3.03e-33	3.17e-34	1.44651	SLC17A3	solute carrier family 17 member 3
63825_at	4.05e-45	2.38e-46	1.44533	ABHD2	abhydrolase domain containing 2
209645_s_at	5.17e-52	2.09e-53	1.44513	ALDH1B1	aldehyde dehydrogenase 1 family member B1
216308_x_at	1.39e-54	4.75e-56	1.44135	GRHPR	glyoxylate and hydroxypyruvate reductase
202972_s_at	1.96e-71	2.59e-73	1.43897	FAM13A	family with sequence similarity 13 member A
218322_s_at	7.34e-35	7.15e-36	1.43602	ACSL5	acyl-CoA synthetase long-chain family member 5
219281_at	2.38e-53	8.79e-55	1.43344	MSRA	methionine sulfoxide reductase A
210959_s_at	4.66e-46	2.6e-47	1.43329	SRD5A1	steroid 5 alpha-reductase 1
216223_at	2.17e-41	1.56e-42	1.43295	CPN2	carboxypeptidase N subunit 2
205768_s_at	1.21e-28	1.6e-29	1.43022	SLC27A2	solute carrier family 27 member 2
219147_s_at	1.01e-60	2.51e-62	1.4271	NMRK1	nicotinamide riboside kinase 1
214889_at	9.7e-57	2.97e-58	1.42546	FAM149A	family with sequence similarity 149 member A
217996_at	4.05e-21	7.63e-22	1.42543	PHLDA1	pleckstrin homology like domain family A member 1
215299_x_at	2.41e-51	1.02e-52	1.42495	SULT1A1	sulfotransferase family 1A member 1
213245_at	5.57e-33	5.9e-34	1.42452	ADCY1	adenylate cyclase 1
205633_s_at	6.88e-49	3.35e-50	1.42319	ALAS1	5'-aminolevulinate synthase 1
219666_at	1.8e-43	1.16e-44	1.42292	MS4A6A	membrane spanning 4-domains A6A
214440_at	3.06e-62	6.94e-64	1.42226	NAT1	N-acetyltransferase 1
202003_s_at	3.55e-50	1.63e-51	1.42219	ACAA2	acetyl-CoA acyltransferase 2
205079_s_at	3.04e-44	1.87e-45	1.42194	MPDZ	multiple PDZ domain crumbs cell polarity complex component
208022_s_at	1.87e-47	9.79e-49	1.41935	CDC14B	cell division cycle 14B
211922_s_at	1.03e-37	8.74e-39	1.41698	CAT	catalase
203854_at	7.88e-50	3.68e-51	1.41647	CFI	complement factor I
209305_s_at	4.45e-41	3.23e-42	1.4132	GADD45B	growth arrest and DNA damage inducible beta
213509_x_at	1.35e-30	1.61e-31	1.41267	CES2	carboxylesterase 2
205960_at	5.13e-27	7.32e-28	1.41034	PDK4	pyruvate dehydrogenase kinase 4
206058_at	2.08e-45	1.2e-46	1.40996	SLC6A12	solute carrier family 6 member 12
207537_at	2.14e-41	1.53e-42	1.40965	PFKFB1	6-phosphofructo-2-kinase/fructose-2,6-biphosphatase 1
205769_at	5.78e-31	6.76e-32	1.40958	SLC27A2	solute carrier family 27 member 2
208869_s_at	2.5e-64	4.97e-66	1.40861	GABARAPL1	GABA type A receptor associated protein like 1
215176_x_at	4.48e-18	9.94e-19	1.40763	HLA-C	major histocompatibility complex, class I, C
219059_s_at	1.01e-60	2.52e-62	1.40397	LYVE1	lymphatic vessel endothelial hyaluronan receptor 1
214836_x_at	1.08e-23	1.8e-24	1.39743	IGKV1-5///IGKC	immunoglobulin kappa variable 1-5///immunoglobulin kappa constant
220446_s_at	4.09e-81	2.89e-83	1.39407	CHST4	carbohydrate sulfotransferase 4
214456_x_at	1.08e-15	2.73e-16	1.39255	SAA1	serum amyloid A1
204998_s_at	7.8e-22	1.42e-22	1.39246	ATF5	activating transcription factor 5
217197_x_at	4.58e-81	3.27e-83	1.39226	N4BP2L1	NEDD4 binding protein 2 like 1
206878_at	1.42e-33	1.47e-34	1.3898	DAO	D-amino acid oxidase
210889_s_at	2.57e-50	1.16e-51	1.3872	FCGR2B	Fc fragment of IgG receptor IIb
212099_at	3.2e-53	1.2e-54	1.3848	RHOB	ras homolog family member B
210558_at	7.03e-20	1.42e-20	1.37984	AKR1C4	aldo-keto reductase family 1, member C4
222043_at	2.81e-54	9.78e-56	1.37654	CLU	clusterin
204288_s_at	1.17e-39	9.13e-41	1.37489	SORBS2	sorbin and SH3 domain containing 2
206293_at	2.94e-25	4.52e-26	1.37301	SULT2A1	sulfotransferase family 2A member 1
204755_x_at	3.53e-29	4.53e-30	1.37058	HLF	HLF, PAR bZIP transcription factor
210473_s_at	7.93e-48	4.09e-49	1.36991	ADGRA3	adhesion G protein-coupled receptor A3
215563_s_at	2.57e-48	1.29e-49	1.36693	MST1L	macrophage stimulating 1 like
209596_at	6.32e-43	4.19e-44	1.36543	MXRA5	matrix remodeling associated 5
211385_x_at	5.36e-53	2.03e-54	1.36336	SULT1A2	sulfotransferase family 1A member 2
208131_s_at	2.58e-44	1.58e-45	1.36163	PTGIS	prostaglandin I2 (prostacyclin) synthase
213068_at	3.91e-46	2.17e-47	1.3585	DPT	dermatopontin
206010_at	8.04e-27	1.16e-27	1.35677	HABP2	hyaluronan binding protein 2
206177_s_at	1.84e-22	3.24e-23	1.35602	ARG1	arginase 1
204818_at	2.37e-28	3.18e-29	1.35396	HSD17B2	hydroxysteroid 17-beta dehydrogenase 2
205913_at	1.84e-44	1.12e-45	1.35174	PLIN1	perilipin 1
203434_s_at	1.53e-27	2.13e-28	1.35103	MME	membrane metallo-endopeptidase
207122_x_at	1.1e-53	3.98e-55	1.351	SULT1A2	sulfotransferase family 1A member 2
205075_at	1.7e-44	1.03e-45	1.34699	SERPINF2	serpin family F member 2
213626_at	5.24e-70	7.65e-72	1.34346	CBR4	carbonyl reductase 4
207354_at	2.24e-26	3.27e-27	1.34324	CCL16	C-C motif chemokine ligand 16
203566_s_at	3.51e-43	2.29e-44	1.34322	AGL	amylo-alpha-1, 6-glucosidase, 4-alpha-glucanotransferase
203088_at	2.91e-36	2.63e-37	1.34066	FBLN5	fibulin 5
201044_x_at	5.83e-32	6.51e-33	1.33991	DUSP1	dual specificity phosphatase 1
204462_s_at	1.41e-53	5.14e-55	1.33949	SLC16A2	solute carrier family 16 member 2
208763_s_at	3.49e-37	3.03e-38	1.3366	TSC22D3	TSC22 domain family member 3
203435_s_at	1.82e-32	1.98e-33	1.33644	MME	membrane metallo-endopeptidase
203758_at	9.03e-40	6.98e-41	1.33626	CTSO	cathepsin O
36829_at	4.81e-87	2.16e-89	1.33436	PER1	period circadian clock 1
203354_s_at	2.03e-32	2.22e-33	1.33392	PSD3	pleckstrin and Sec7 domain containing 3
220075_s_at	1.83e-24	2.93e-25	1.33348	CDHR5	cadherin related family member 5
221555_x_at	1.79e-53	6.55e-55	1.32915	CDC14B	cell division cycle 14B
204450_x_at	1.72e-25	2.62e-26	1.32816	APOA1	apolipoprotein A1
210852_s_at	1.04e-35	9.66e-37	1.32536	AASS	aminoadipate-semialdehyde synthase
205478_at	9.47e-20	1.92e-20	1.32397	PPP1R1A	protein phosphatase 1 regulatory inhibitor subunit 1A
213929_at	3.48e-46	1.92e-47	1.32317	EXPH5	exophilin 5
208868_s_at	9.38e-46	5.32e-47	1.32166	GABARAPL1	GABA type A receptor associated protein like 1
214234_s_at	1.74e-32	1.9e-33	1.31823	CYP3A5	cytochrome P450 family 3 subfamily A member 5
212226_s_at	5.1e-55	1.7e-56	1.31131	PLPP3	phospholipid phosphatase 3
213661_at	3.13e-83	1.86e-85	1.31058	PAMR1	peptidase domain containing associated with muscle regeneration 1
212240_s_at	8.02e-43	5.34e-44	1.31008	PIK3R1	phosphoinositide-3-kinase regulatory subunit 1
200708_at	6.63e-57	2.01e-58	1.30965	GOT2	glutamic-oxaloacetic transaminase 2
214307_at	1.3e-32	1.41e-33	1.309	HGD	homogentisate 1,2-dioxygenase
211440_x_at	8.36e-55	2.81e-56	1.30899	CYP3A43	cytochrome P450 family 3 subfamily A member 43
208607_s_at	6.64e-11	2.27e-11	1.3089	SAA2///SAA1	serum amyloid A2///serum amyloid A1
205364_at	1.03e-31	1.17e-32	1.30685	ACOX2	acyl-CoA oxidase 2
215049_x_at	8.7e-30	1.08e-30	1.3061	CD163	CD163 molecule
204675_at	3.45e-36	3.13e-37	1.30305	SRD5A1	steroid 5 alpha-reductase 1
220524_at	6.2e-63	1.36e-64	1.30237	EPB41L4B	erythrocyte membrane protein band 4.1 like 4B
203473_at	5.3e-44	3.32e-45	1.29981	SLCO2B1	solute carrier organic anion transporter family member 2B1
214906_x_at	5.81e-85	3e-87	1.29771	N4BP2L1	NEDD4 binding protein 2 like 1
210888_s_at	1.13e-32	1.22e-33	1.29717	ITIH1	inter-alpha-trypsin inhibitor heavy chain 1
213306_at	1.17e-41	8.35e-43	1.2965	MPDZ	multiple PDZ domain crumbs cell polarity complex component
205440_s_at	7.81e-68	1.28e-69	1.29631	NPY1R	neuropeptide Y receptor Y1
204608_at	3.36e-42	2.32e-43	1.29607	ASL	argininosuccinate lyase
217073_x_at	9.34e-26	1.41e-26	1.29538	APOA1	apolipoprotein A1
214279_s_at	2.19e-28	2.93e-29	1.29426	NDRG2	NDRG family member 2
210397_at	7.3e-12	2.33e-12	1.29408	DEFB1	defensin beta 1
206913_at	5.39e-22	9.74e-23	1.29258	BAAT	bile acid-CoA:amino acid N-acyltransferase
214475_x_at	3.51e-54	1.23e-55	1.29172	CAPN3	calpain 3
216813_at	6.08e-49	2.95e-50	1.29083
207069_s_at	1.28e-79	9.83e-82	1.29003	SMAD6	SMAD family member 6
218504_at	3.27e-51	1.4e-52	1.28906	FAHD2A	fumarylacetoacetate hydrolase domain containing 2A
220975_s_at	8.34e-77	7.67e-79	1.28888	C1QTNF1	C1q and tumor necrosis factor related protein 1
203913_s_at	1.05e-14	2.83e-15	1.28781	HPGD	hydroxyprostaglandin dehydrogenase 15-(NAD)
201976_s_at	2.13e-35	2.02e-36	1.28611	MYO10	myosin X
211056_s_at	3.52e-48	1.78e-49	1.28476	SRD5A1	steroid 5 alpha-reductase 1
209712_at	4.88e-62	1.12e-63	1.28337	SLC35D1	solute carrier family 35 member D1
214657_s_at	1.5e-27	2.08e-28	1.2813	NEAT1	nuclear paraspeckle assembly transcript 1 (non-protein coding)
206515_at	1.41e-36	1.26e-37	1.28127	CYP4F3	cytochrome P450 family 4 subfamily F member 3
206069_s_at	3.92e-50	1.81e-51	1.281	ACADL	acyl-CoA dehydrogenase, long chain
201397_at	7.36e-45	4.37e-46	1.28038	PHGDH	phosphoglycerate dehydrogenase
214282_at	1.36e-32	1.48e-33	1.27881	CP	ceruloplasmin (ferroxidase)
202772_at	1.55e-61	3.68e-63	1.27633	HMGCL	3-hydroxymethyl-3-methylglutaryl-CoA lyase
210944_s_at	7.14e-54	2.56e-55	1.27565	CAPN3	calpain 3
205883_at	4.82e-27	6.87e-28	1.27536	ZBTB16	zinc finger and BTB domain containing 16
206539_s_at	1.45e-53	5.28e-55	1.27512	CYP4F12	cytochrome P450 family 4 subfamily F member 12
205012_s_at	6.04e-42	4.23e-43	1.27431	HAGH	hydroxyacylglutathione hydrolase
210215_at	9.91e-25	1.56e-25	1.27428	TFR2	transferrin receptor 2
203645_s_at	2.48e-27	3.48e-28	1.27274	CD163	CD163 molecule
222056_s_at	5.01e-67	8.43e-69	1.27217	FAHD2A	fumarylacetoacetate hydrolase domain containing 2A
215125_s_at	2.52e-18	5.51e-19	1.272	UGT1A3///UGT1A1///UGT1A4///UGT1A9///UGT1A5///UGT1A6///UGT1A7///UGT1A8///UGT1A10	UDP glucuronosyltransferase family 1 member A3///UDP glucuronosyltransferase family 1 member A1///UDP glucuronosyltransferase family 1 member A4///UDP glucuronosyltransferase family 1 member A9///UDP glucuronosyltransferase family 1 member A5///UDP glucuronosyltransferase family 1 member A6///UDP glucuronosyltransferase family 1 member A7///UDP glucuronosyltransferase family 1 member A8///UDP glu…
221556_at	1.52e-37	1.3e-38	1.26244	CDC14B	cell division cycle 14B
204997_at	4.88e-58	1.4e-59	1.26125	GPD1	glycerol-3-phosphate dehydrogenase 1
213380_x_at	1.09e-44	6.53e-46	1.25985	MST1L	macrophage stimulating 1 like
207421_at	2e-54	6.9e-56	1.25959	CA5A	carbonic anhydrase 5A
218931_at	1.27e-54	4.33e-56	1.2583	RAB17	RAB17, member RAS oncogene family
206263_at	8.04e-31	9.49e-32	1.25706	FMO4	flavin containing monooxygenase 4
204289_at	3.14e-63	6.75e-65	1.2561	ALDH6A1	aldehyde dehydrogenase 6 family member A1
204264_at	3.61e-52	1.44e-53	1.25373	CPT2	carnitine palmitoyltransferase 2
202366_at	9.58e-85	5.16e-87	1.25368	ACADS	acyl-CoA dehydrogenase, C-2 to C-3 short chain
213684_s_at	1.18e-66	2.04e-68	1.25264	PDLIM5	PDZ and LIM domain 5
214064_at	3.25e-29	4.17e-30	1.25238	TF	transferrin
203542_s_at	3.4e-30	4.12e-31	1.25004	KLF9	Kruppel like factor 9
219803_at	3.86e-25	5.97e-26	1.24989	ANGPTL3	angiopoietin like 3
214765_s_at	2.56e-63	5.44e-65	1.24795	NAAA	N-acylethanolamine acid amidase
209994_s_at	5.42e-21	1.03e-21	1.24447	ABCB4///ABCB1	ATP binding cassette subfamily B member 4///ATP binding cassette subfamily B member 1
221815_at	5.58e-36	5.12e-37	1.24247	ABHD2	abhydrolase domain containing 2
213820_s_at	1.06e-74	1.12e-76	1.23937	STARD5	StAR related lipid transfer domain containing 5
221009_s_at	1.36e-26	1.97e-27	1.23565	ANGPTL4	angiopoietin like 4
203682_s_at	2.14e-63	4.51e-65	1.23497	IVD	isovaleryl-CoA dehydrogenase
218613_at	6.34e-36	5.84e-37	1.23411	PSD3	pleckstrin and Sec7 domain containing 3
206846_s_at	1.92e-58	5.37e-60	1.2337	HDAC6	histone deacetylase 6
219195_at	1.91e-25	2.91e-26	1.23365	PPARGC1A	PPARG coactivator 1 alpha
219188_s_at	5.61e-50	2.61e-51	1.22982	MACROD1	MACRO domain containing 1
205304_s_at	4.71e-26	6.99e-27	1.22939	KCNJ8	potassium voltage-gated channel subfamily J member 8
205790_at	4.56e-63	9.88e-65	1.22797	SKAP1	src kinase associated phosphoprotein 1
219562_at	4.53e-32	5.03e-33	1.22745	RAB26	RAB26, member RAS oncogene family
205774_at	5.8e-28	7.92e-29	1.22523	F12	coagulation factor XII
209607_x_at	5.89e-42	4.13e-43	1.22293	SULT1A4///SULT1A3	sulfotransferase family 1A member 4///sulfotransferase family 1A member 3
209760_at	1.82e-61	4.34e-63	1.22246	KIAA0922	KIAA0922
204223_at	1.92e-45	1.11e-46	1.2204	PRELP	proline and arginine rich end leucine rich repeat protein
203881_s_at	4.61e-38	3.87e-39	1.21861	DMD	dystrophin
207883_s_at	1.04e-23	1.72e-24	1.21722	TFR2	transferrin receptor 2
209343_at	7.32e-30	9.06e-31	1.21698	EFHD1	EF-hand domain family member D1
206535_at	7.73e-21	1.48e-21	1.21553	SLC2A2	solute carrier family 2 member 2
209616_s_at	7.16e-21	1.36e-21	1.21399	CES1	carboxylesterase 1
208389_s_at	2.46e-34	2.46e-35	1.21386	SLC1A2	solute carrier family 1 member 2
220794_at	6.14e-26	9.17e-27	1.21337	GREM2	gremlin 2, DAN family BMP antagonist
215321_at	1.9e-32	2.07e-33	1.21262	RUNDC3B	RUN domain containing 3B
219541_at	4.43e-39	3.54e-40	1.21154	LIME1	Lck interacting transmembrane adaptor 1
207184_at	5.16e-71	7.02e-73	1.21085	SLC6A13	solute carrier family 6 member 13
219181_at	2.81e-28	3.79e-29	1.20957	LIPG	lipase G, endothelial type
201508_at	1.37e-47	7.13e-49	1.20909	IGFBP4	insulin like growth factor binding protein 4
208596_s_at	4.55e-15	1.2e-15	1.2087	UGT1A3///UGT1A1///UGT1A4///UGT1A9///UGT1A5///UGT1A6///UGT1A7///UGT1A8///UGT1A10	UDP glucuronosyltransferase family 1 member A3///UDP glucuronosyltransferase family 1 member A1///UDP glucuronosyltransferase family 1 member A4///UDP glucuronosyltransferase family 1 member A9///UDP glucuronosyltransferase family 1 member A5///UDP glucuronosyltransferase family 1 member A6///UDP glucuronosyltransferase family 1 member A7///UDP glucuronosyltransferase family 1 member A8///UDP glu…
209355_s_at	3.55e-34	3.58e-35	1.20742	PLPP3	phospholipid phosphatase 3
216033_s_at	5.72e-57	1.72e-58	1.20466	FYN	FYN proto-oncogene, Src family tyrosine kinase
206094_x_at	1.16e-18	2.49e-19	1.19963	UGT1A6	UDP glucuronosyltransferase family 1 member A6
212332_at	2.44e-37	2.11e-38	1.19963	RBL2	RB transcriptional corepressor like 2
210063_at	5.14e-60	1.32e-61	1.19453	SARDH	sarcosine dehydrogenase
200675_at	1.32e-40	9.78e-42	1.19268	CD81	CD81 molecule
203786_s_at	6.46e-33	6.87e-34	1.19247	TPD52L1	tumor protein D52-like 1
210909_x_at	2.71e-70	3.86e-72	1.1899	LPAL2	lipoprotein(a) like 2, pseudogene
201432_at	3.26e-49	1.57e-50	1.18844	CAT	catalase
204150_at	2.03e-47	1.06e-48	1.18828	STAB1	stabilin 1
213974_at	7.27e-36	6.72e-37	1.18695	ADAMTSL3	ADAMTS like 3
216958_s_at	2.23e-62	5.03e-64	1.18681	IVD	isovaleryl-CoA dehydrogenase
211557_x_at	1.03e-45	5.87e-47	1.18665	SLCO2B1	solute carrier organic anion transporter family member 2B1
211621_at	2.97e-67	4.97e-69	1.18629	AR	androgen receptor
215689_s_at	2.73e-44	1.67e-45	1.18603	SHBG	sex hormone binding globulin
220383_at	5.97e-24	9.77e-25	1.1852	ABCG5	ATP binding cassette subfamily G member 5
207126_x_at	2.29e-18	4.99e-19	1.18315	UGT1A4	UDP glucuronosyltransferase family 1 member A4
213321_at	5.98e-61	1.48e-62	1.1828	BCKDHB	branched chain keto acid dehydrogenase E1 subunit beta
214022_s_at	5.13e-25	8e-26	1.18251	IFITM1	interferon induced transmembrane protein 1
204532_x_at	3.85e-18	8.5e-19	1.18167	UGT1A4	UDP glucuronosyltransferase family 1 member A4
205757_at	8.72e-37	7.69e-38	1.17872	ENTPD5	ectonucleoside triphosphate diphosphohydrolase 5
215559_at	4.48e-32	4.97e-33	1.17805	ABCC6	ATP binding cassette subfamily C member 6
200986_at	6e-44	3.78e-45	1.17651	SERPING1	serpin family G member 1
204607_at	4.07e-22	7.31e-23	1.16996	HMGCS2	3-hydroxy-3-methylglutaryl-CoA synthase 2
215014_at	5.36e-77	4.86e-79	1.1694
202286_s_at	1.47e-18	3.17e-19	1.16762	TACSTD2	tumor-associated calcium signal transducer 2
213524_s_at	2.1e-16	5.11e-17	1.16662	G0S2	G0/G1 switch 2
202081_at	1.17e-62	2.59e-64	1.16605	IER2	immediate early response 2
201328_at	1.14e-38	9.3e-40	1.16386	ETS2	ETS proto-oncogene 2, transcription factor
212402_at	1.66e-43	1.07e-44	1.16097	ZC3H13	zinc finger CCCH-type containing 13
220161_s_at	3.6e-38	3.01e-39	1.16019	EPB41L4B	erythrocyte membrane protein band 4.1 like 4B
217512_at	7.85e-19	1.67e-19	1.15999
209667_at	1.72e-24	2.75e-25	1.15919	CES2	carboxylesterase 2
207560_at	3.05e-54	1.06e-55	1.15835	SLC28A1	solute carrier family 28 member 1
212543_at	2.8e-39	2.23e-40	1.15761	AIM1	absent in melanoma 1
211843_x_at	1.39e-18	2.99e-19	1.15587	CYP3A7	cytochrome P450 family 3 subfamily A member 7
206344_at	1.45e-48	7.23e-50	1.15568	PON1	paraoxonase 1
216320_x_at	5.22e-42	3.64e-43	1.1531	MST1	macrophage stimulating 1
208818_s_at	8.19e-39	6.62e-40	1.15242	COMT	catechol-O-methyltransferase
222128_at	9.21e-41	6.76e-42	1.15237	NSUN6	NOP2/Sun RNA methyltransferase family member 6
210653_s_at	2.13e-38	1.76e-39	1.14981	BCKDHB	branched chain keto acid dehydrogenase E1 subunit beta
219796_s_at	6.6e-29	8.6e-30	1.14928	CDHR5	cadherin related family member 5
201473_at	1.26e-39	9.84e-41	1.14876	JUNB	JunB proto-oncogene, AP-1 transcription factor subunit
216932_at	5.28e-13	1.57e-13	1.14723
219525_at	2.47e-26	3.63e-27	1.14578	SLC47A1	solute carrier family 47 member 1
204154_at	8.12e-19	1.73e-19	1.14523	CDO1	cysteine dioxygenase type 1
215554_at	7.76e-22	1.41e-22	1.1445	GPLD1	glycosylphosphatidylinositol specific phospholipase D1
202960_s_at	3.32e-49	1.6e-50	1.14131	MUT	methylmalonyl-CoA mutase
204787_at	6.76e-29	8.82e-30	1.14122	VSIG4	V-set and immunoglobulin domain containing 4
205614_x_at	2.32e-43	1.51e-44	1.14086	MST1	macrophage stimulating 1
202862_at	2.84e-42	1.95e-43	1.14021	FAH	fumarylacetoacetate hydrolase
208817_at	5.23e-38	4.41e-39	1.13908	COMT	catechol-O-methyltransferase
220106_at	5.12e-25	7.97e-26	1.13821	NPC1L1	NPC1 like intracellular cholesterol transporter 1
205302_at	1.25e-17	2.83e-18	1.13636	IGFBP1	insulin like growth factor binding protein 1
220479_at	1.1e-18	2.37e-19	1.1356	CPS1-IT1	CPS1 intronic transcript 1
45288_at	1.32e-55	4.29e-57	1.13478	ABHD6	abhydrolase domain containing 6
201565_s_at	3.28e-45	1.91e-46	1.13262	ID2	inhibitor of DNA binding 2, HLH protein
204606_at	8.09e-34	8.28e-35	1.13175	CCL21	C-C motif chemokine ligand 21
211572_s_at	9.3e-17	2.22e-17	1.13157	SLC23A2	solute carrier family 23 member 2
205649_s_at	2.17e-27	3.04e-28	1.1314	FGA	fibrinogen alpha chain
39248_at	7.3e-31	8.59e-32	1.12871	AQP3	aquaporin 3 (Gill blood group)
220753_s_at	3.91e-31	4.54e-32	1.12634	CRYL1	crystallin lambda 1
201562_s_at	5.11e-24	8.34e-25	1.12601	SORD2P///SORD	sorbitol dehydrogenase 2, pseudogene///sorbitol dehydrogenase
204271_s_at	2.4e-29	3.06e-30	1.12576	EDNRB	endothelin receptor type B
219820_at	1.22e-49	5.78e-51	1.12552	SLC6A16	solute carrier family 6 member 16
211028_s_at	3.99e-30	4.85e-31	1.12436	KHK	ketohexokinase
201563_at	1.1e-30	1.3e-31	1.12376	SORD	sorbitol dehydrogenase
218718_at	8.77e-31	1.04e-31	1.12278	PDGFC	platelet derived growth factor C
202628_s_at	5.23e-16	1.3e-16	1.12181	SERPINE1	serpin family E member 1
220924_s_at	5.8e-40	4.43e-41	1.11877	SLC38A2	solute carrier family 38 member 2
221552_at	8.81e-50	4.13e-51	1.11755	ABHD6	abhydrolase domain containing 6
214203_s_at	2.51e-18	5.48e-19	1.11631	PRODH	proline dehydrogenase 1
201968_s_at	3.71e-44	2.29e-45	1.11388	PGM1	phosphoglucomutase 1
215231_at	7.27e-62	1.68e-63	1.11366	PRKAG2	protein kinase AMP-activated non-catalytic subunit gamma 2
208078_s_at	2.29e-19	4.76e-20	1.11041	SIK1	salt inducible kinase 1
206457_s_at	2.73e-11	9.06e-12	1.10852	DIO1	deiodinase, iodothyronine type I
204263_s_at	7.48e-51	3.27e-52	1.1083	CPT2	carnitine palmitoyltransferase 2
205765_at	4.42e-22	7.95e-23	1.10457	CYP3A5	cytochrome P450 family 3 subfamily A member 5
204418_x_at	1.52e-14	4.13e-15	1.10015	GSTM2	glutathione S-transferase mu 2 (muscle)
218245_at	3.06e-27	4.32e-28	1.09935	TSKU	tsukushi, small leucine rich proteoglycan
208892_s_at	5.68e-30	6.97e-31	1.09728	DUSP6	dual specificity phosphatase 6
213451_x_at	5.11e-54	1.82e-55	1.09678	TNXB	tenascin XB
206140_at	4.71e-64	9.52e-66	1.0957	LHX2	LIM homeobox 2
212390_at	1.87e-46	1.02e-47	1.09567	LOC727893///PDE4DIP	similar to phosphodiesterase 4D interacting protein (myomegalin)///phosphodiesterase 4D interacting protein
220626_at	1.91e-29	2.42e-30	1.09559	SERPINA10	serpin family A member 10
202340_x_at	3.73e-41	2.69e-42	1.09522	NR4A1	nuclear receptor subfamily 4 group A member 1
210049_at	2.38e-16	5.82e-17	1.09508	SERPINC1	serpin family C member 1
219413_at	1.03e-51	4.23e-53	1.09487	ACBD4	acyl-CoA binding domain containing 4
209291_at	3.09e-26	4.55e-27	1.09462	ID4	inhibitor of DNA binding 4, HLH protein
205303_at	1.2e-22	2.1e-23	1.09329	KCNJ8	potassium voltage-gated channel subfamily J member 8
218041_x_at	5.48e-40	4.17e-41	1.09293	SLC38A2	solute carrier family 38 member 2
206007_at	2.61e-34	2.62e-35	1.08837	PRG4	proteoglycan 4
216248_s_at	8.14e-20	1.65e-20	1.08815	NR4A2	nuclear receptor subfamily 4 group A member 2
209425_at	6.16e-20	1.24e-20	1.0876	AMACR	alpha-methylacyl-CoA racemase
203642_s_at	1.13e-37	9.62e-39	1.08663	COBLL1	cordon-bleu WH2 repeat protein like 1
213094_at	2.57e-24	4.13e-25	1.08028	ADGRG6	adhesion G protein-coupled receptor G6
203372_s_at	6.05e-32	6.76e-33	1.08005	SOCS2	suppressor of cytokine signaling 2
208893_s_at	2.16e-38	1.78e-39	1.07944	DUSP6	dual specificity phosphatase 6
203638_s_at	2.61e-15	6.76e-16	1.07877	FGFR2	fibroblast growth factor receptor 2
209469_at	9.97e-56	3.22e-57	1.07867	GPM6A	glycoprotein M6A
219076_s_at	8.68e-32	9.77e-33	1.0782	PXMP2	peroxisomal membrane protein 2
202959_at	4.43e-37	3.86e-38	1.07812	MUT	methylmalonyl-CoA mutase
209123_at	9.2e-40	7.11e-41	1.0777	QDPR	quinoid dihydropteridine reductase
201036_s_at	1.11e-44	6.68e-46	1.07664	HADH	hydroxyacyl-CoA dehydrogenase
214681_at	1.11e-32	1.2e-33	1.07401	GK	glycerol kinase
211248_s_at	2.37e-53	8.75e-55	1.07376	CHRD	chordin
336_at	2.87e-87	1.28e-89	1.07342	TBXA2R	thromboxane A2 receptor
219298_at	5.3e-17	1.25e-17	1.07315	ECHDC3	enoyl-CoA hydratase domain containing 3
202724_s_at	9.38e-40	7.26e-41	1.07198	FOXO1	forkhead box O1
202241_at	1.85e-40	1.39e-41	1.07194	TRIB1	tribbles pseudokinase 1
209442_x_at	4.17e-36	3.81e-37	1.07065	ANK3	ankyrin 3, node of Ranvier (ankyrin G)
205234_at	9.96e-40	7.73e-41	1.0693	SLC16A4	solute carrier family 16 member 4
202555_s_at	7.66e-37	6.74e-38	1.06902	MYLK	myosin light chain kinase
201566_x_at	2.73e-46	1.5e-47	1.06774	ID2B///ID2	inhibitor of DNA binding 2B, HLH protein (pseudogene)///inhibitor of DNA binding 2, HLH protein
221992_at	4.65e-40	3.53e-41	1.06753	PDXDC2P	pyridoxal dependent decarboxylase domain containing 2, pseudogene
203722_at	1.71e-27	2.39e-28	1.06462	ALDH4A1	aldehyde dehydrogenase 4 family member A1
206629_at	3.57e-75	3.62e-77	1.06395	ADAMTSL2	ADAMTS like 2
221541_at	1.8e-25	2.75e-26	1.06225	CRISPLD2	cysteine rich secretory protein LCCL domain containing 2
209156_s_at	3.34e-22	5.99e-23	1.06141	COL6A2	collagen type VI alpha 2 chain
38487_at	3.44e-49	1.66e-50	1.06001	STAB1	stabilin 1
211890_x_at	5.25e-53	1.98e-54	1.05993	CAPN3	calpain 3
206410_at	6.2e-27	8.87e-28	1.05934	NR0B2	nuclear receptor subfamily 0 group B member 2
200710_at	4.84e-53	1.83e-54	1.0593	ACADVL	acyl-CoA dehydrogenase, very long chain
202830_s_at	9.63e-37	8.5e-38	1.05897	SLC37A4	solute carrier family 37 member 4
213478_at	2.41e-65	4.52e-67	1.05856	KAZN	kazrin, periplakin interacting protein
222357_at	8.13e-41	5.95e-42	1.05825	ZBTB20	zinc finger and BTB domain containing 20
208747_s_at	1.89e-38	1.56e-39	1.058	C1S	complement component 1, s subcomponent
215330_at	7.07e-48	3.63e-49	1.0576	LINC-PINT	long intergenic non-protein coding RNA, p53 induced transcript
203799_at	1.19e-40	8.79e-42	1.05555	CD302	CD302 molecule
214433_s_at	3.08e-27	4.35e-28	1.05538	SELENBP1	selenium binding protein 1
205582_s_at	8.54e-66	1.56e-67	1.05516	GGT5	gamma-glutamyltransferase 5
211644_x_at	2.67e-16	6.54e-17	1.05493	GJB6///NTN3///IGKC	gap junction protein beta 6///netrin 3///immunoglobulin kappa constant
209470_s_at	6.87e-60	1.78e-61	1.05488	GPM6A	glycoprotein M6A
207414_s_at	7.74e-28	1.06e-28	1.05347	PCSK6	proprotein convertase subtilisin/kexin type 6
205259_at	3.53e-55	1.16e-56	1.04917	NR3C2	nuclear receptor subfamily 3 group C member 2
206259_at	4.43e-37	3.86e-38	1.04741	PROC	protein C, inactivator of coagulation factors Va and VIIIa
213632_at	1.79e-36	1.6e-37	1.04707	DHODH	dihydroorotate dehydrogenase (quinone)
212494_at	3.37e-62	7.67e-64	1.04661	TNS2	tensin 2
209581_at	2.85e-29	3.64e-30	1.04649	PLA2G16	phospholipase A2 group XVI
216333_x_at	3.68e-53	1.38e-54	1.04561	TNXB	tenascin XB
210479_s_at	2.19e-30	2.63e-31	1.04478	RORA	RAR related orphan receptor A
202740_at	3.58e-32	3.96e-33	1.04393	ACY1	aminoacylase 1
218024_at	8.81e-51	3.86e-52	1.04319	MPC1	mitochondrial pyruvate carrier 1
201009_s_at	5.72e-23	9.85e-24	1.04288	TXNIP	thioredoxin interacting protein
211026_s_at	1.64e-20	3.19e-21	1.0416	MGLL	monoglyceride lipase
211726_s_at	2.29e-34	2.28e-35	1.04066	FMO2	flavin containing monooxygenase 2
204019_s_at	1.86e-17	4.26e-18	1.03983	SH3YL1	SH3 and SYLF domain containing 1
210619_s_at	7.07e-30	8.74e-31	1.03503	HYAL1	hyaluronoglucosaminidase 1
217761_at	4.45e-35	4.29e-36	1.03474	ADI1	acireductone dioxygenase 1
217997_at	1.59e-18	3.45e-19	1.03408	PHLDA1	pleckstrin homology like domain family A member 1
203543_s_at	1.45e-21	2.67e-22	1.03316	KLF9	Kruppel like factor 9
205820_s_at	2.23e-22	3.96e-23	1.03135	APOC3	apolipoprotein C3
216238_s_at	9.37e-21	1.8e-21	1.02629	FGB	fibrinogen beta chain
206264_at	1.31e-30	1.56e-31	1.02603	GPLD1	glycosylphosphatidylinositol specific phospholipase D1
220858_at	5.79e-40	4.42e-41	1.02434	SORBS2	sorbin and SH3 domain containing 2
201135_at	9.57e-58	2.77e-59	1.02421	ECHS1	enoyl-CoA hydratase, short chain 1
222372_at	1.01e-40	7.42e-42	1.02312	MAGI1	membrane associated guanylate kinase, WW and PDZ domain containing 1
214696_at	6.11e-45	3.61e-46	1.02094	MIR22HG	MIR22 host gene
202410_x_at	9.04e-06	4.65e-06	1.02058	INS-IGF2///IGF2	INS-IGF2 readthrough///insulin like growth factor 2
206093_x_at	3.04e-51	1.3e-52	1.02049	TNXB	tenascin XB
206743_s_at	3.04e-33	3.19e-34	1.02042	ASGR1	asialoglycoprotein receptor 1
210426_x_at	9.94e-33	1.07e-33	1.01996	RORA	RAR related orphan receptor A
215768_at	3.36e-33	3.53e-34	1.0188	SOX5	SRY-box 5
205043_at	2.74e-25	4.21e-26	1.01841	CFTR	cystic fibrosis transmembrane conductance regulator
219157_at	6.58e-57	1.99e-58	1.01815	KLHL2	kelch like family member 2
220218_at	5.58e-67	9.47e-69	1.01667	SPATA6L	spermatogenesis associated 6 like
206256_at	5.5e-22	9.95e-23	1.01617	CPN1	carboxypeptidase N subunit 1
203608_at	2.32e-27	3.26e-28	1.01543	ALDH5A1	aldehyde dehydrogenase 5 family member A1
217388_s_at	9.44e-21	1.81e-21	1.01517	KYNU	kynureninase
218901_at	3.78e-38	3.16e-39	1.01508	PLSCR4	phospholipid scramblase 4
212423_at	8.91e-45	5.32e-46	1.01499	ZCCHC24	zinc finger CCHC-type containing 24
207345_at	9.41e-15	2.52e-15	1.0146	FST	follistatin
212599_at	2.96e-22	5.3e-23	1.01455	AUTS2	autism susceptibility candidate 2
213428_s_at	3.81e-29	4.9e-30	1.0142	COL6A1	collagen type VI alpha 1 chain
205892_s_at	1.37e-14	3.71e-15	1.01414	FABP1	fatty acid binding protein 1
205654_at	2.24e-17	5.16e-18	1.01316	C4BPA	complement component 4 binding protein alpha
209916_at	4.45e-37	3.88e-38	1.01266	DHTKD1	dehydrogenase E1 and transketolase domain containing 1
219902_at	4.76e-25	7.4e-26	1.01215	BHMT2	betaine--homocysteine S-methyltransferase 2
204621_s_at	2.27e-25	3.47e-26	1.01148	NR4A2	nuclear receptor subfamily 4 group A member 2
201339_s_at	1.2e-40	8.93e-42	1.00948	SCP2	sterol carrier protein 2
208707_at	1.61e-50	7.2e-52	1.00922	EIF5	eukaryotic translation initiation factor 5
48031_r_at	1.49e-50	6.64e-52	1.00874	FAXDC2	fatty acid hydroxylase domain containing 2
204057_at	8.68e-50	4.06e-51	1.00705	IRF8	interferon regulatory factor 8
218272_at	4.6e-56	1.46e-57	1.00338	TTC38	tetratricopeptide repeat domain 38
210580_x_at	1.27e-38	1.04e-39	1.0022	SULT1A4///SULT1A3	sulfotransferase family 1A member 4///sulfotransferase family 1A member 3
204119_s_at	4.78e-33	5.05e-34	0.998966	ADK	adenosine kinase
53720_at	3.76e-43	2.47e-44	0.998688	C19orf66	chromosome 19 open reading frame 66
202723_s_at	5.87e-37	5.15e-38	0.99845	FOXO1	forkhead box O1
210230_at	4.61e-21	8.7e-22	0.997983	LOC728965	hypothetical protein LOC728965
214465_at	1.49e-24	2.37e-25	0.997622	ORM2///ORM1	orosomucoid 2///orosomucoid 1
209237_s_at	1.39e-46	7.5e-48	0.995877	SLC23A2	solute carrier family 23 member 2
205158_at	1.22e-23	2.03e-24	0.994824	RNASE4	ribonuclease A family member 4
212239_at	1.27e-28	1.68e-29	0.99346	PIK3R1	phosphoinositide-3-kinase regulatory subunit 1
202718_at	1.87e-09	7.07e-10	0.99213	IGFBP2	insulin like growth factor binding protein 2
222162_s_at	3.92e-18	8.66e-19	0.990523	ADAMTS1	ADAM metallopeptidase with thrombospondin type 1 motif 1
205730_s_at	8.25e-27	1.19e-27	0.989628	ABLIM3	actin binding LIM protein family member 3
204781_s_at	1.36e-40	1.01e-41	0.988587	FAS	Fas cell surface death receptor
204622_x_at	6.31e-18	1.41e-18	0.987114	NR4A2	nuclear receptor subfamily 4 group A member 2
213988_s_at	1.25e-51	5.18e-53	0.986331	SAT1	spermidine/spermine N1-acetyltransferase 1
204121_at	7e-27	1e-27	0.985163	GADD45G	growth arrest and DNA damage inducible gamma
204231_s_at	2.62e-46	1.44e-47	0.984935	FAAH	fatty acid amide hydrolase
222316_at	1.87e-39	1.48e-40	0.981656	USO1	USO1 vesicle transport factor
214835_s_at	2.74e-35	2.61e-36	0.980861	SUCLG2	succinate-CoA ligase GDP-forming beta subunit
50965_at	2.28e-28	3.05e-29	0.979549	RAB26	RAB26, member RAS oncogene family
211038_s_at	2.37e-38	1.97e-39	0.979355	CROCCP2///CROCC	ciliary rootlet coiled-coil, rootletin pseudogene 2///ciliary rootlet coiled-coil, rootletin
203058_s_at	1.33e-25	2.01e-26	0.978471	PAPSS2	3'-phosphoadenosine 5'-phosphosulfate synthase 2
204880_at	2.47e-46	1.35e-47	0.977618	MGMT	O-6-methylguanine-DNA methyltransferase
221661_at	5.74e-23	9.89e-24	0.977364	SLC22A7	solute carrier family 22 member 7
215659_at	8.69e-37	7.66e-38	0.976265	GSDMB	gasdermin B
206386_at	2.69e-12	8.38e-13	0.974909	SERPINA7	serpin family A member 7
208891_at	7.83e-27	1.13e-27	0.97443	DUSP6	dual specificity phosphatase 6
217487_x_at	2.41e-27	3.39e-28	0.973491	FOLH1	folate hydrolase (prostate-specific membrane antigen) 1
208813_at	9.51e-27	1.37e-27	0.973	GOT1	glutamic-oxaloacetic transaminase 1
204457_s_at	6.37e-34	6.49e-35	0.972393	GAS1	growth arrest specific 1
205357_s_at	2.66e-20	5.22e-21	0.971313	AGTR1	angiotensin II receptor type 1
203060_s_at	8.54e-28	1.18e-28	0.968189	PAPSS2	3'-phosphoadenosine 5'-phosphosulfate synthase 2
206153_at	2.28e-21	4.23e-22	0.968038	CYP4F11	cytochrome P450 family 4 subfamily F member 11
217757_at	9.25e-34	9.5e-35	0.961356	A2M	alpha-2-macroglobulin
205328_at	5.38e-31	6.29e-32	0.960677	CLDN10	claudin 10
204934_s_at	6.76e-30	8.34e-31	0.959909	HPN	hepsin
201792_at	3.56e-18	7.84e-19	0.959393	AEBP1	AE binding protein 1
219185_at	6.78e-45	4.02e-46	0.958407	SIRT5	sirtuin 5
215447_at	1.2e-27	1.66e-28	0.958257
205200_at	6.9e-31	8.11e-32	0.9581	CLEC3B	C-type lectin domain family 3 member B
203979_at	9.08e-28	1.25e-28	0.957629	CYP27A1	cytochrome P450 family 27 subfamily A member 1
218935_at	1.68e-52	6.55e-54	0.956947	EHD3	EH domain containing 3
219527_at	1.86e-25	2.84e-26	0.955692	2022-03-02	mitochondrial amidoxime reducing component 2
208610_s_at	8.87e-30	1.1e-30	0.955281	SRRM2	serine/arginine repetitive matrix 2
201809_s_at	7.46e-33	7.96e-34	0.954758	ENG	endoglin
209267_s_at	2.08e-30	2.49e-31	0.953755	SLC39A8	solute carrier family 39 member 8
210680_s_at	3.5e-42	2.42e-43	0.950982	MASP1	mannan binding lectin serine peptidase 1
202798_at	1.93e-44	1.18e-45	0.950852	SEC24B	SEC24 homolog B, COPII coat complex component
205799_s_at	3.79e-11	1.27e-11	0.948459	SLC3A1	solute carrier family 3 member 1
214805_at	1.46e-34	1.45e-35	0.947562	EIF4A1	eukaryotic translation initiation factor 4A1
218924_s_at	1.22e-38	9.95e-40	0.947412	CTBS	chitobiase
206130_s_at	4.13e-30	5.03e-31	0.946887	ASGR2	asialoglycoprotein receptor 2
202686_s_at	1.64e-32	1.78e-33	0.946618	AXL	AXL receptor tyrosine kinase
203243_s_at	3.99e-33	4.21e-34	0.944001	PDLIM5	PDZ and LIM domain 5
204067_at	1.45e-42	9.81e-44	0.943722	SUOX	sulfite oxidase
219233_s_at	6.39e-34	6.51e-35	0.942792	GSDMB	gasdermin B
206450_at	2.59e-68	4.15e-70	0.940917	DBH	dopamine beta-hydroxylase
221868_at	2.03e-42	1.39e-43	0.939223	PAIP2B	poly(A) binding protein interacting protein 2B
205412_at	7.45e-31	8.77e-32	0.936057	ACAT1	acetyl-CoA acetyltransferase 1
212249_at	1.55e-24	2.48e-25	0.936042	PIK3R1	phosphoinositide-3-kinase regulatory subunit 1
213397_x_at	1.08e-30	1.27e-31	0.935887	RNASE4	ribonuclease A family member 4
207300_s_at	7e-17	1.66e-17	0.935046	F7	coagulation factor VII
206709_x_at	2.74e-48	1.38e-49	0.934859	GPT	glutamic--pyruvic transaminase
206204_at	5.74e-30	7.04e-31	0.934777	GRB14	growth factor receptor bound protein 14
206542_s_at	4.36e-38	3.66e-39	0.93461	SMARCA2	SWI/SNF related, matrix associated, actin dependent regulator of chromatin, subfamily a, member 2
215772_x_at	1.56e-34	1.54e-35	0.934577	SUCLG2	succinate-CoA ligase GDP-forming beta subunit
209047_at	5.5e-15	1.45e-15	0.934262	AQP1	aquaporin 1 (Colton blood group)
204301_at	1.82e-61	4.33e-63	0.933709	KBTBD11	kelch repeat and BTB domain containing 11
203641_s_at	7.69e-21	1.47e-21	0.933458	COBLL1	cordon-bleu WH2 repeat protein like 1
209426_s_at	7e-16	1.76e-16	0.932955	AMACR	alpha-methylacyl-CoA racemase
209814_at	1.9e-47	9.94e-49	0.932743	ZNF330	zinc finger protein 330
218429_s_at	8.9e-47	4.77e-48	0.932418	C19orf66	chromosome 19 open reading frame 66
218631_at	2.69e-37	2.33e-38	0.931665	AVPI1	arginine vasopressin induced 1
212459_x_at	2.04e-34	2.04e-35	0.930669	SUCLG2	succinate-CoA ligase GDP-forming beta subunit
218045_x_at	1.22e-41	8.66e-43	0.928843	PTMS	parathymosin
213056_at	6.02e-38	5.08e-39	0.92862	FRMD4B	FERM domain containing 4B
205189_s_at	2.79e-54	9.69e-56	0.927358	FANCC	Fanconi anemia complementation group C
203658_at	3.22e-30	3.89e-31	0.925473	SLC25A20	solute carrier family 25 member 20
218292_s_at	1.42e-34	1.41e-35	0.925303	PRKAG2	protein kinase AMP-activated non-catalytic subunit gamma 2
46256_at	7.38e-49	3.6e-50	0.924284	SPSB3	splA/ryanodine receptor domain and SOCS box containing 3
203671_at	9.81e-55	3.32e-56	0.92373	TPMT	thiopurine S-methyltransferase
220335_x_at	1.27e-35	1.19e-36	0.922349
205719_s_at	6.26e-24	1.02e-24	0.921599	PAH	phenylalanine hydroxylase
201008_s_at	2.34e-14	6.4e-15	0.921316	TXNIP	thioredoxin interacting protein
211074_at	1.46e-14	3.94e-15	0.921231	FOLR1	folate receptor 1
209019_s_at	1.2e-43	7.69e-45	0.919874	PINK1	PTEN induced putative kinase 1
204134_at	1.43e-66	2.51e-68	0.919718	PDE2A	phosphodiesterase 2A
219268_at	1.41e-20	2.72e-21	0.919577	ETNK2	ethanolamine kinase 2
218692_at	1.02e-15	2.57e-16	0.917221	SYBU	syntabulin
206133_at	6.04e-24	9.89e-25	0.915925	XAF1	XIAP associated factor 1
220933_s_at	1.15e-31	1.31e-32	0.915569	ZCCHC6	zinc finger CCHC-type containing 6
206449_s_at	4.66e-45	2.75e-46	0.915007	MASP1	mannan binding lectin serine peptidase 1
204754_at	1.62e-19	3.34e-20	0.914428	HLF	HLF, PAR bZIP transcription factor
218869_at	3.05e-51	1.3e-52	0.913797	MLYCD	malonyl-CoA decarboxylase
219632_s_at	3.88e-54	1.38e-55	0.913468	TRPV1	transient receptor potential cation channel subfamily V member 1
216598_s_at	4.59e-16	1.14e-16	0.913438	CCL2	C-C motif chemokine ligand 2
219737_s_at	1.2e-37	1.03e-38	0.90969	PCDH9	protocadherin 9
218232_at	2.11e-17	4.85e-18	0.908855	C1QA	complement C1q A chain
206363_at	1.22e-34	1.2e-35	0.908346	MAF	MAF bZIP transcription factor
217649_at	1.61e-15	4.12e-16	0.90767	LIPE	lipase E, hormone sensitive type
207203_s_at	3.76e-55	1.24e-56	0.906943	NR1I2	nuclear receptor subfamily 1 group I member 2
218487_at	5.64e-29	7.33e-30	0.904833	ALAD	aminolevulinate dehydratase
212713_at	2.3e-45	1.34e-46	0.904127	MFAP4	microfibrillar associated protein 4
211748_x_at	3.03e-08	1.26e-08	0.902711	PTGDS	prostaglandin D2 synthase
218843_at	3.19e-37	2.77e-38	0.902298	FNDC4	fibronectin type III domain containing 4
209703_x_at	2.4e-40	1.8e-41	0.901502	METTL7A	methyltransferase like 7A
206872_at	6.18e-29	8.04e-30	0.901241	SLC17A1	solute carrier family 17 member 1
206651_s_at	5.53e-21	1.05e-21	0.90051	CPB2	carboxypeptidase B2
207808_s_at	1.6e-29	2.02e-30	0.899196	PROS1	protein S (alpha)
204550_x_at	5.79e-10	2.1e-10	0.89911	GSTM1	glutathione S-transferase mu 1
214955_at	2.06e-27	2.89e-28	0.897479	TMPRSS6	transmembrane protease, serine 6
211733_x_at	1.87e-44	1.14e-45	0.896998	SCP2	sterol carrier protein 2
212923_s_at	1.01e-45	5.74e-47	0.896718	PXDC1	PX domain containing 1
217707_x_at	1.87e-27	2.62e-28	0.896488	SMARCA2	SWI/SNF related, matrix associated, actin dependent regulator of chromatin, subfamily a, member 2
205756_s_at	5.66e-26	8.44e-27	0.894106	F8	coagulation factor VIII
204472_at	2.01e-14	5.48e-15	0.890528	GEM	GTP binding protein overexpressed in skeletal muscle
201601_x_at	4.65e-17	1.09e-17	0.888965	IFITM1	interferon induced transmembrane protein 1
219371_s_at	8.15e-34	8.34e-35	0.888907	KLF2	Kruppel like factor 2
205227_at	1.5e-22	2.63e-23	0.88873	IL1RAP	interleukin 1 receptor accessory protein
212650_at	1.65e-14	4.49e-15	0.887783	EHBP1	EH domain binding protein 1
204763_s_at	2.66e-63	5.66e-65	0.886881	GNAO1	G protein subunit alpha o1
208928_at	7.88e-26	1.18e-26	0.885113	POR	cytochrome p450 oxidoreductase
205821_at	1.44e-35	1.35e-36	0.884841	KLRK1	killer cell lectin like receptor K1
220675_s_at	2.97e-23	5.05e-24	0.884561	PNPLA3	patatin like phospholipase domain containing 3
213813_x_at	2.5e-12	7.76e-13	0.882995
207826_s_at	1.54e-28	2.05e-29	0.881972	ID3	inhibitor of DNA binding 3, HLH protein
205565_s_at	1.66e-51	6.95e-53	0.881547	FXN	frataxin
218021_at	1.48e-33	1.54e-34	0.880615	DHRS4	dehydrogenase/reductase 4
215129_at	2.05e-31	2.35e-32	0.878925	PIK3C2G	phosphatidylinositol-4-phosphate 3-kinase catalytic subunit type 2 gamma
212230_at	8.82e-27	1.27e-27	0.878592	PLPP3	phospholipid phosphatase 3
215791_at	1.74e-50	7.78e-52	0.877864	ITSN1	intersectin 1
215578_at	8.51e-55	2.88e-56	0.876978	GPHN	gephyrin
220037_s_at	8.51e-42	6.01e-43	0.876216	LYVE1	lymphatic vessel endothelial hyaluronan receptor 1
218523_at	1.14e-36	1.01e-37	0.874192	LHPP	phospholysine phosphohistidine inorganic pyrophosphate phosphatase
205249_at	4.73e-31	5.52e-32	0.871283	EGR2	early growth response 2
204846_at	6.44e-19	1.37e-19	0.870617	CP	ceruloplasmin (ferroxidase)
202672_s_at	1.22e-12	3.71e-13	0.869754	ATF3	activating transcription factor 3
208322_s_at	1.8e-19	3.72e-20	0.86972	ST3GAL1	ST3 beta-galactoside alpha-2,3-sialyltransferase 1
216804_s_at	2.71e-23	4.59e-24	0.869601	PDLIM5	PDZ and LIM domain 5
207420_at	3.91e-51	1.68e-52	0.869498	COLEC10	collectin subfamily member 10
214079_at	7.17e-06	3.66e-06	0.869448	DHRS2	dehydrogenase/reductase 2
217999_s_at	6.91e-27	9.9e-28	0.868864	PHLDA1	pleckstrin homology like domain family A member 1
201886_at	1.08e-38	8.81e-40	0.868803	DCAF11	DDB1 and CUL4 associated factor 11
203499_at	7.29e-37	6.42e-38	0.867908	EPHA2	EPH receptor A2
202217_at	5.93e-46	3.33e-47	0.865851	C21orf33	chromosome 21 open reading frame 33
37020_at	0.000245	0.000145	0.865418	CRP	C-reactive protein, pentraxin-related
216207_x_at	1.71e-15	4.38e-16	0.864738	IGKV1D-13	immunoglobulin kappa variable 1D-13
215333_x_at	6.34e-10	2.31e-10	0.863572	GSTM1	glutathione S-transferase mu 1
218087_s_at	1.77e-23	2.98e-24	0.863546	SORBS1	sorbin and SH3 domain containing 1
208088_s_at	2.37e-07	1.06e-07	0.863452	CFHR5	complement factor H related 5
209600_s_at	2.6e-25	3.99e-26	0.862727	ACOX1	acyl-CoA oxidase 1
200857_s_at	2.63e-30	3.18e-31	0.86259	NCOR1	nuclear receptor corepressor 1
201061_s_at	3.47e-32	3.84e-33	0.862108	STOM	stomatin
203139_at	2.88e-36	2.6e-37	0.862037	DAPK1	death associated protein kinase 1
220999_s_at	9.6e-35	9.41e-36	0.86141	CYFIP2	cytoplasmic FMR1 interacting protein 2
201465_s_at	4.64e-13	1.37e-13	0.86129	JUN	Jun proto-oncogene, AP-1 transcription factor subunit
215498_s_at	5.88e-34	5.98e-35	0.860804	MAP2K3	mitogen-activated protein kinase kinase 3
215126_at	7.24e-24	1.19e-24	0.860783	LINC01314	long intergenic non-protein coding RNA 1314
217998_at	3.33e-39	2.65e-40	0.855983	LOC652993///PHLDA1	uncharacterized LOC652993///pleckstrin homology like domain family A member 1
218298_s_at	1.59e-38	1.31e-39	0.855567	C14orf159	chromosome 14 open reading frame 159
204551_s_at	1.4e-13	3.99e-14	0.855081	AHSG	alpha 2-HS glycoprotein
201262_s_at	1.04e-36	9.23e-38	0.854676	BGN	biglycan
221636_s_at	1.59e-27	2.22e-28	0.854057	2022-03-02	mitochondrial amidoxime reducing component 2
201131_s_at	5.61e-20	1.12e-20	0.853901	CDH1	cadherin 1
221584_s_at	8.77e-41	6.43e-42	0.853699	KCNMA1	potassium calcium-activated channel subfamily M alpha 1
209546_s_at	1.19e-29	1.49e-30	0.853224	APOL1	apolipoprotein L1
206898_at	1.38e-32	1.5e-33	0.851582	CDH19	cadherin 19
209385_s_at	9.83e-30	1.23e-30	0.851492	PROSC	proline synthetase cotranscribed homolog (bacterial)
217583_at	1.57e-12	4.8e-13	0.850535	PAH	phenylalanine hydroxylase
217378_x_at	1.17e-14	3.15e-15	0.850029	IGKV1OR2-108	immunoglobulin kappa variable 1/OR2-108 (non-functional)
212228_s_at	3.63e-26	5.36e-27	0.84927	COQ9	coenzyme Q9
207810_at	6.26e-11	2.14e-11	0.846231	F13B	coagulation factor XIII B chain
219238_at	2.29e-35	2.17e-36	0.846131	PIGV///GFRA1	phosphatidylinositol glycan anchor biosynthesis class V///GDNF family receptor alpha 1
206527_at	6.98e-36	6.44e-37	0.845676	ABAT	4-aminobutyrate aminotransferase
207071_s_at	2.04e-26	2.98e-27	0.844408	KANK1///ACO1	KN motif and ankyrin repeat domains 1///aconitase 1
204120_s_at	3.29e-30	3.98e-31	0.843093	ADK	adenosine kinase
216908_x_at	2.88e-35	2.75e-36	0.842002
203407_at	1.26e-29	1.58e-30	0.841521	PPL	periplakin
202957_at	2.38e-24	3.82e-25	0.840634	HCLS1	hematopoietic cell-specific Lyn substrate 1
220032_at	2.68e-43	1.74e-44	0.840481	CPED1	cadherin like and PC-esterase domain containing 1
206070_s_at	6.7e-23	1.16e-23	0.840155	EPHA3	EPH receptor A3
205354_at	1.55e-24	2.46e-25	0.839555	GAMT	guanidinoacetate N-methyltransferase
210472_at	2.99e-35	2.86e-36	0.839308	MT1G	metallothionein 1G
207977_s_at	3.99e-42	2.77e-43	0.839027	DPT	dermatopontin
217647_at	3.86e-40	2.92e-41	0.83862	HP	haptoglobin
202502_at	2.08e-29	2.63e-30	0.836887	ACADM	acyl-CoA dehydrogenase, C-4 to C-12 straight chain
200856_x_at	1.28e-43	8.22e-45	0.835937	NCOR1P1///NCOR1	nuclear receptor corepressor 1 pseudogene 1///nuclear receptor corepressor 1
212187_x_at	4.96e-07	2.28e-07	0.835347	PTGDS	prostaglandin D2 synthase
220109_at	1.11e-11	3.57e-12	0.834824	TF	transferrin
213247_at	3.04e-50	1.39e-51	0.8348	SVEP1	sushi, von Willebrand factor type A, EGF and pentraxin domain containing 1
214454_at	3.34e-52	1.33e-53	0.834408	ADAMTS2	ADAM metallopeptidase with thrombospondin type 1 motif 2
218392_x_at	1.25e-35	1.17e-36	0.833501	SFXN1	sideroflexin 1
202441_at	9.39e-35	9.2e-36	0.832558	ERLIN1	ER lipid raft associated 1
200946_x_at	1.08e-16	2.6e-17	0.831853	GLUD1	glutamate dehydrogenase 1
209122_at	1.08e-19	2.21e-20	0.831602	PLIN2	perilipin 2
218676_s_at	2.82e-28	3.8e-29	0.830561	PCTP	phosphatidylcholine transfer protein
215206_at	5.4e-18	1.2e-18	0.830481	EXT1	exostosin glycosyltransferase 1
209443_at	2.74e-15	7.1e-16	0.829664	SERPINA5	serpin family A member 5
204613_at	8.49e-30	1.05e-30	0.82824	PLCG2	phospholipase C gamma 2
205858_at	2.84e-71	3.83e-73	0.827193	NGFR	nerve growth factor receptor
1598_g_at	2.62e-31	3.02e-32	0.826664	GAS6	growth arrest specific 6
202888_s_at	1.65e-17	3.76e-18	0.826239	ANPEP	alanyl aminopeptidase, membrane
213158_at	1.12e-30	1.33e-31	0.826239	ZBTB20	zinc finger and BTB domain containing 20
210739_x_at	2.18e-47	1.15e-48	0.824331	SLC4A4	solute carrier family 4 member 4
212110_at	6.77e-32	7.58e-33	0.824101	SLC39A14	solute carrier family 39 member 14
203002_at	5.67e-28	7.74e-29	0.824032	AMOTL2	angiomotin like 2
1405_i_at	4.05e-17	9.45e-18	0.823075	CCL5	C-C motif chemokine ligand 5
203803_at	7.95e-15	2.12e-15	0.821474	PCYOX1	prenylcysteine oxidase 1
202269_x_at	3.21e-15	8.36e-16	0.82109	GBP1	guanylate binding protein 1
211569_s_at	1.32e-20	2.54e-21	0.820707	HADH	hydroxyacyl-CoA dehydrogenase
219054_at	2.44e-28	3.27e-29	0.820349
201540_at	6.77e-22	1.23e-22	0.819311	FHL1	four and a half LIM domains 1
203242_s_at	7.42e-32	8.32e-33	0.818684	PDLIM5	PDZ and LIM domain 5
206417_at	1.9e-19	3.92e-20	0.817635	CNGA1	cyclic nucleotide gated channel alpha 1
204388_s_at	1.26e-20	2.44e-21	0.817564	MAOA	monoamine oxidase A
219519_s_at	5.92e-35	5.74e-36	0.817511	SIGLEC1	sialic acid binding Ig like lectin 1
204476_s_at	1.38e-24	2.19e-25	0.816367	PC	pyruvate carboxylase
209933_s_at	4.6e-35	4.43e-36	0.814792	CD300A	CD300a molecule
212412_at	6.34e-53	2.41e-54	0.81468	PDLIM5	PDZ and LIM domain 5
203472_s_at	5.22e-31	6.09e-32	0.81436	SLCO2B1	solute carrier organic anion transporter family member 2B1
211965_at	5.57e-31	6.51e-32	0.814194	ZFP36L1	ZFP36 ring finger protein like 1
221223_x_at	1.9e-18	4.13e-19	0.813354	CISH	cytokine inducible SH2 containing protein
204294_at	1.08e-29	1.34e-30	0.813068	AMT	aminomethyltransferase
213164_at	1.69e-27	2.35e-28	0.811794	SLC5A3	solute carrier family 5 member 3
212331_at	2.96e-51	1.26e-52	0.811662	RBL2	RB transcriptional corepressor like 2
205040_at	1.93e-19	3.97e-20	0.811238	ORM1	orosomucoid 1
206325_at	4.69e-14	1.31e-14	0.810782	SERPINA6	serpin family A member 6
211941_s_at	1.02e-32	1.1e-33	0.810602	PEBP1	phosphatidylethanolamine binding protein 1
206932_at	5.93e-17	1.4e-17	0.810548	CH25H	cholesterol 25-hydroxylase
208498_s_at	7.27e-18	1.63e-18	0.808397	LOC730924///AMY2B///AMY2A///AMY1C///AMY1B///AMY1A	similar to Pancreatic alpha-amylase precursor (PA) (1,4-alpha-D-glucan glucanohydrolase)///amylase, alpha 2B (pancreatic)///amylase, alpha 2A (pancreatic)///amylase, alpha 1C (salivary)///amylase, alpha 1B (salivary)///amylase, alpha 1A (salivary)
217897_at	1.56e-42	1.05e-43	0.808356	FXYD6	FXYD domain containing ion transport regulator 6
209018_s_at	1.87e-28	2.49e-29	0.807903	PINK1	PTEN induced putative kinase 1
32837_at	3.83e-30	4.65e-31	0.807415	AGPAT2	1-acylglycerol-3-phosphate O-acyltransferase 2
219559_at	2.13e-24	3.41e-25	0.806886	SLC17A9	solute carrier family 17 member 9
217148_x_at	1.51e-10	5.27e-11	0.806415	IGLV2-14	immunoglobulin lambda variable 2-14
206957_at	4.34e-13	1.28e-13	0.803826	AGXT	alanine-glyoxylate aminotransferase
210289_at	6.9e-14	1.94e-14	0.803493	NAT8	N-acetyltransferase 8 (putative)
215783_s_at	2.32e-29	2.95e-30	0.803197	ALPL	alkaline phosphatase, liver/bone/kidney
218831_s_at	4.55e-42	3.17e-43	0.802661	FCGRT	Fc fragment of IgG receptor and transporter
203335_at	6.17e-25	9.64e-26	0.802213	PHYH	phytanoyl-CoA 2-hydroxylase
209081_s_at	1.16e-24	1.84e-25	0.801943	COL18A1	collagen type XVIII alpha 1 chain
219395_at	8.39e-28	1.15e-28	0.800345	ESRP2	epithelial splicing regulatory protein 2
221942_s_at	3.96e-25	6.14e-26	0.798642	GUCY1A3	guanylate cyclase 1 soluble subunit alpha
201983_s_at	2.03e-15	5.23e-16	0.798038	EGFR	epidermal growth factor receptor
202729_s_at	1.88e-23	3.16e-24	0.79726	LTBP1	latent transforming growth factor beta binding protein 1
208016_s_at	4.59e-16	1.14e-16	0.796034	AGTR1	angiotensin II receptor type 1
204731_at	5.1e-16	1.27e-16	0.795174	TGFBR3	transforming growth factor beta receptor 3
218923_at	2.61e-32	2.88e-33	0.794614	CTBS	chitobiase
215314_at	6.82e-45	4.04e-46	0.793636	ANK3	ankyrin 3, node of Ranvier (ankyrin G)
201010_s_at	2.46e-18	5.38e-19	0.793351	TXNIP	thioredoxin interacting protein
209209_s_at	6.93e-20	1.4e-20	0.79314	FERMT2	fermitin family member 2
217117_x_at	5.99e-30	7.36e-31	0.793102	MUC3A	mucin 3A, cell surface associated
211417_x_at	3.35e-13	9.81e-14	0.791894	GGT1	gamma-glutamyltransferase 1
205066_s_at	1.57e-19	3.23e-20	0.791597	ENPP1	ectonucleotide pyrophosphatase/phosphodiesterase 1
205894_at	9.92e-18	2.24e-18	0.791535	ARSE	arylsulfatase E (chondrodysplasia punctata 1)
211645_x_at	1.34e-10	4.67e-11	0.791354
200947_s_at	1.63e-23	2.73e-24	0.791016	GLUD1	glutamate dehydrogenase 1
205480_s_at	1.15e-22	2.02e-23	0.790242	UGP2	UDP-glucose pyrophosphorylase 2
209348_s_at	7.45e-35	7.26e-36	0.787462	MAF	MAF bZIP transcription factor
205969_at	5.84e-14	1.64e-14	0.786722	AADAC	arylacetamide deacetylase
216733_s_at	1.44e-12	4.4e-13	0.786539	GATM	glycine amidinotransferase
215178_x_at	9.09e-61	2.26e-62	0.783604	NAAA	N-acylethanolamine acid amidase
209889_at	1.51e-51	6.3e-53	0.783151	SEC31B	SEC31 homolog B, COPII coat complex component
212845_at	4.25e-28	5.77e-29	0.782893	SAMD4A	sterile alpha motif domain containing 4A
203889_at	9.54e-16	2.41e-16	0.782596	SCG5	secretogranin V
213359_at	9.61e-27	1.39e-27	0.782226	HNRNPD	heterogeneous nuclear ribonucleoprotein D
212419_at	9.41e-37	8.3e-38	0.782079	ZCCHC24	zinc finger CCHC-type containing 24
211224_s_at	2.87e-17	6.64e-18	0.780332	ABCB11	ATP binding cassette subfamily B member 11
216903_s_at	7.84e-34	8e-35	0.780286	MICU1	mitochondrial calcium uptake 1
214842_s_at	3.64e-12	1.14e-12	0.779701	ALB	albumin
220365_at	4.24e-51	1.82e-52	0.778651	ALLC	allantoicase
37408_at	3.6e-31	4.18e-32	0.778561	MRC2	mannose receptor C type 2
215640_at	1.58e-58	4.38e-60	0.778038	TBC1D2B	TBC1 domain family member 2B
211737_x_at	8.36e-26	1.26e-26	0.777996	PTN	pleiotrophin
202760_s_at	1.55e-20	3.01e-21	0.777042	PALM2-AKAP2///AKAP2	PALM2-AKAP2 readthrough///A-kinase anchoring protein 2
205044_at	5.67e-22	1.03e-22	0.776811	GABRP	gamma-aminobutyric acid type A receptor pi subunit
209646_x_at	4.09e-33	4.32e-34	0.776724	ALDH1B1	aldehyde dehydrogenase 1 family member B1
208327_at	4.11e-44	2.55e-45	0.776618	CYP2A13	cytochrome P450 family 2 subfamily A member 13
214295_at	4.52e-24	7.36e-25	0.776018	KIAA0485	uncharacterized LOC57235
219274_at	5.92e-15	1.57e-15	0.775539	TSPAN12	tetraspanin 12
206955_at	1.77e-45	1.02e-46	0.774772	AQP7	aquaporin 7
201852_x_at	5.42e-08	2.29e-08	0.774258	COL3A1	collagen type III alpha 1 chain
202459_s_at	2.14e-17	4.93e-18	0.772671	LPIN2	lipin 2
219564_at	4.61e-22	8.3e-23	0.772157	KCNJ16	potassium voltage-gated channel subfamily J member 16
205753_at	0.000826	0.000517	0.772038	CRP	C-reactive protein, pentraxin-related
209082_s_at	3.09e-26	4.56e-27	0.770669	COL18A1	collagen type XVIII alpha 1 chain
207220_at	6.22e-29	8.1e-30	0.76981	ART4	ADP-ribosyltransferase 4 (Dombrock blood group)
205923_at	3.2e-06	1.58e-06	0.769799	RELN	reelin
202391_at	3.27e-12	1.02e-12	0.769702	BASP1	brain abundant membrane attached signal protein 1
216834_at	1.56e-09	5.86e-10	0.769616	RGS1	regulator of G-protein signaling 1
208961_s_at	8.98e-15	2.4e-15	0.769556	KLF6	Kruppel like factor 6
211494_s_at	1.14e-39	8.89e-41	0.769044	SLC4A4	solute carrier family 4 member 4
218862_at	2.51e-25	3.85e-26	0.76899	ASB13	ankyrin repeat and SOCS box containing 13
202376_at	7.97e-15	2.12e-15	0.7688	SERPINA3	serpin family A member 3
48030_i_at	4.36e-45	2.56e-46	0.767521	FAXDC2	fatty acid hydroxylase domain containing 2
221809_at	5.82e-37	5.11e-38	0.766867	RANBP10	RAN binding protein 10
212503_s_at	7.2e-20	1.45e-20	0.766853	DIP2C	disco interacting protein 2 homolog C
205798_at	1.05e-22	1.82e-23	0.765888	IL7R	interleukin 7 receptor
220084_at	2.47e-23	4.17e-24	0.764934	C14orf105	chromosome 14 open reading frame 105
203562_at	1.35e-45	7.69e-47	0.764912	FEZ1	fasciculation and elongation protein zeta 1
AFFX-r2-Bs-dap-5_at	1.27e-06	6.05e-07	0.762596
201451_x_at	8.56e-47	4.58e-48	0.761347	RHEB	Ras homolog enriched in brain
203522_at	2.31e-32	2.54e-33	0.760557	CCS	copper chaperone for superoxide dismutase
44673_at	2.08e-48	1.04e-49	0.759656	SIGLEC1	sialic acid binding Ig like lectin 1
202460_s_at	5.2e-23	8.94e-24	0.758691	LPIN2	lipin 2
216576_x_at	9.88e-14	2.81e-14	0.757953	HLA-C	major histocompatibility complex, class I, C
203178_at	2.88e-15	7.47e-16	0.757683	GATM	glycine amidinotransferase
206436_at	1.01e-49	4.76e-51	0.75767	MPPED1	metallophosphoesterase domain containing 1
202898_at	1.89e-22	3.34e-23	0.757499	SDC3	syndecan 3
221648_s_at	9.71e-18	2.19e-18	0.756995
202886_s_at	3.82e-13	1.12e-13	0.756663	PPP2R1B	protein phosphatase 2 scaffold subunit Abeta
208712_at	4.01e-11	1.35e-11	0.756317	CCND1	cyclin D1
207468_s_at	3.17e-44	1.95e-45	0.755407	SFRP5	secreted frizzled related protein 5
203557_s_at	3.02e-22	5.4e-23	0.75295	PCBD1	pterin-4 alpha-carbinolamine dehydratase 1
219341_at	1.64e-26	2.38e-27	0.752194	CLN8	ceroid-lipofuscinosis, neuronal 8
221045_s_at	3.59e-19	7.52e-20	0.751899	PER3	period circadian clock 3
204780_s_at	6.35e-19	1.35e-19	0.751462	FAS	Fas cell surface death receptor
205152_at	3.09e-10	1.1e-10	0.751446	SLC6A1	solute carrier family 6 member 1
204912_at	1.06e-18	2.27e-19	0.751257	IL10RA	interleukin 10 receptor subunit alpha
221769_at	1.07e-47	5.55e-49	0.750942	SPSB3	splA/ryanodine receptor domain and SOCS box containing 3
218486_at	7.57e-24	1.25e-24	0.750936	KLF11	Kruppel like factor 11
220892_s_at	1.49e-10	5.21e-11	0.749772	PSAT1	phosphoserine aminotransferase 1
207667_s_at	1.31e-40	9.69e-42	0.749719	MAP2K3	mitogen-activated protein kinase kinase 3
213374_x_at	3.07e-25	4.74e-26	0.749304	HIBCH	3-hydroxyisobutyryl-CoA hydrolase
201110_s_at	2.57e-06	1.26e-06	0.746001	THBS1	thrombospondin 1
201641_at	1.78e-11	5.84e-12	0.745981	BST2	bone marrow stromal cell antigen 2
212148_at	1.6e-14	4.35e-15	0.745932	PBX1	PBX homeobox 1
211600_at	3.45e-33	3.63e-34	0.745846	PTPRO	protein tyrosine phosphatase, receptor type O
210172_at	5.1e-12	1.61e-12	0.745621	SF1	splicing factor 1
205650_s_at	3e-20	5.9e-21	0.745575	FGA	fibrinogen alpha chain
213205_s_at	1.14e-34	1.12e-35	0.744217	RAD54L2	RAD54-like 2 (S. cerevisiae)
210324_at	2.01e-13	5.81e-14	0.743761	C8G	complement component 8, gamma polypeptide
209919_x_at	8.56e-12	2.74e-12	0.743578	GGT1	gamma-glutamyltransferase 1
201329_s_at	2.62e-21	4.88e-22	0.742928	ETS2	ETS proto-oncogene 2, transcription factor
213156_at	6.96e-21	1.33e-21	0.742857	ZBTB20	zinc finger and BTB domain containing 20
218557_at	2.22e-29	2.82e-30	0.74054	NIT2	nitrilase family member 2
209655_s_at	4.97e-29	6.43e-30	0.740181	TMEM47	transmembrane protein 47
218136_s_at	1.9e-41	1.36e-42	0.739184	SLC25A37	solute carrier family 25 member 37
221142_s_at	4.27e-17	9.99e-18	0.739048	PECR	peroxisomal trans-2-enoyl-CoA reductase
207907_at	1.11e-08	4.43e-09	0.73771	TNFSF14	tumor necrosis factor superfamily member 14
206548_at	7.82e-21	1.49e-21	0.736225
209424_s_at	3.79e-12	1.19e-12	0.735818	AMACR	alpha-methylacyl-CoA racemase
203455_s_at	1.05e-38	8.52e-40	0.735772	SAT1	spermidine/spermine N1-acetyltransferase 1
211552_s_at	3.18e-28	4.29e-29	0.735417	ALDH4A1	aldehyde dehydrogenase 4 family member A1
205754_at	8.24e-19	1.76e-19	0.734921	F2	coagulation factor II, thrombin
203153_at	4.52e-10	1.63e-10	0.734544	IFIT1	interferon induced protein with tetratricopeptide repeats 1
215726_s_at	1.23e-17	2.79e-18	0.734515	CYB5A	cytochrome b5 type A
51146_at	1.38e-43	8.84e-45	0.734139	PIGV///GFRA1	phosphatidylinositol glycan anchor biosynthesis class V///GDNF family receptor alpha 1
206856_at	4.59e-66	8.2e-68	0.732167	LILRB5	leukocyte immunoglobulin like receptor B5
214375_at	3.6e-20	7.13e-21	0.73165	LOC729222///PPFIBP1	liprin-beta-1-like///PPFIA binding protein 1
204949_at	1.6e-22	2.81e-23	0.731582	ICAM3	intercellular adhesion molecule 3
204655_at	3.93e-15	1.03e-15	0.730682	CCL5	C-C motif chemokine ligand 5
212796_s_at	1.94e-30	2.32e-31	0.729483	TBC1D2B	TBC1 domain family member 2B
207291_at	2e-27	2.81e-28	0.72866	PRRG4	proline rich and Gla domain 4
220139_at	4.08e-22	7.33e-23	0.727993	DNMT3L	DNA methyltransferase 3 like
208950_s_at	8.56e-19	1.83e-19	0.727611	ALDH7A1	aldehyde dehydrogenase 7 family member A1
201035_s_at	4.8e-27	6.84e-28	0.727474	HADH	hydroxyacyl-CoA dehydrogenase
203897_at	1.49e-32	1.62e-33	0.725029	LYRM1	LYR motif containing 1
204041_at	5.86e-24	9.58e-25	0.724372	MAOB	monoamine oxidase B
220773_s_at	1.25e-22	2.2e-23	0.723869	GPHN	gephyrin
214043_at	6.78e-22	1.23e-22	0.723545	PTPRD	protein tyrosine phosphatase, receptor type D
202357_s_at	8.62e-17	2.05e-17	0.72293	CFB	complement factor B
207843_x_at	6.51e-21	1.24e-21	0.722571	CYB5A	cytochrome b5 type A
208024_s_at	1.71e-24	2.72e-25	0.721665	DGCR6L///DGCR6	DiGeorge syndrome critical region gene 6-like///DiGeorge syndrome critical region gene 6
206666_at	6.34e-25	9.91e-26	0.72151	GZMK	granzyme K
206544_x_at	6.8e-20	1.37e-20	0.72114	SMARCA2	SWI/SNF related, matrix associated, actin dependent regulator of chromatin, subfamily a, member 2
204988_at	8.55e-25	1.34e-25	0.720514	FGB	fibrinogen beta chain
214768_x_at	4.66e-11	1.57e-11	0.720371	HLA-C	major histocompatibility complex, class I, C
205383_s_at	3.12e-22	5.58e-23	0.719786	ZBTB20	zinc finger and BTB domain containing 20
201109_s_at	3.32e-09	1.28e-09	0.719383	THBS1	thrombospondin 1
218124_at	2.81e-24	4.54e-25	0.717475	RETSAT	retinol saturase
201497_x_at	7.61e-18	1.71e-18	0.717413	MYH11	myosin heavy chain 11
213135_at	3.78e-14	1.05e-14	0.716087	TIAM1	T-cell lymphoma invasion and metastasis 1
204442_x_at	2.75e-40	2.08e-41	0.714557	LTBP4	latent transforming growth factor beta binding protein 4
209210_s_at	1.05e-30	1.24e-31	0.714159	FERMT2	fermitin family member 2
222145_at	1.85e-45	1.07e-46	0.714073
204845_s_at	5.89e-19	1.25e-19	0.713834	ENPEP	glutamyl aminopeptidase
221899_at	1.17e-33	1.2e-34	0.713347	N4BP2L2	NEDD4 binding protein 2 like 2
211423_s_at	4.78e-16	1.19e-16	0.713077	SC5D	sterol-C5-desaturase
213540_at	7.42e-18	1.66e-18	0.711885	HSD17B8	hydroxysteroid 17-beta dehydrogenase 8
216920_s_at	8.56e-23	1.48e-23	0.710681	TARP///TRGV9///TRGC2	TCR gamma alternate reading frame protein///T cell receptor gamma variable 9///T cell receptor gamma constant 2
219140_s_at	3.98e-22	7.14e-23	0.710627	RBP4	retinol binding protein 4
213129_s_at	1.62e-21	2.99e-22	0.710344	LOC730107///LOC654085///GCSH	similar to Glycine cleavage system H protein, mitochondrial///glycine cleavage system H protein, mitochondrial-like///glycine cleavage system protein H
213804_at	9.9e-55	3.36e-56	0.709285	INPP5B	inositol polyphosphate-5-phosphatase B
208161_s_at	3.78e-13	1.11e-13	0.709135	ABCC3	ATP binding cassette subfamily C member 3
205541_s_at	4.45e-13	1.32e-13	0.708693	GSPT2	G1 to S phase transition 2
206054_at	1.95e-10	6.85e-11	0.708484	KNG1	kininogen 1
218789_s_at	1.55e-16	3.74e-17	0.70843	C11orf71	chromosome 11 open reading frame 71
212088_at	5.1e-35	4.92e-36	0.708181	HIGD2B///PMPCA	HIG1 hypoxia inducible domain family member 2B///peptidase, mitochondrial processing alpha subunit
209124_at	1.68e-34	1.66e-35	0.707952	MYD88	myeloid differentiation primary response 88
208284_x_at	3.77e-12	1.18e-12	0.707945	GGT1	gamma-glutamyltransferase 1
210592_s_at	5.69e-45	3.36e-46	0.707926	SAT1	spermidine/spermine N1-acetyltransferase 1
219521_at	3.45e-40	2.61e-41	0.707836	B3GAT1	beta-1,3-glucuronyltransferase 1
53987_at	4.21e-32	4.67e-33	0.707148	RANBP10	RAN binding protein 10
206118_at	5.32e-25	8.3e-26	0.706558	STAT4	signal transducer and activator of transcription 4
208288_at	3.13e-16	7.71e-17	0.705509	ABCB11	ATP binding cassette subfamily B member 11
220005_at	4.17e-29	5.39e-30	0.705468	P2RY13	purinergic receptor P2Y13
218854_at	9.19e-20	1.87e-20	0.70492	DSE	dermatan sulfate epimerase
218211_s_at	3.07e-11	1.02e-11	0.704706	MLPH	melanophilin
221163_s_at	9.67e-18	2.18e-18	0.703933	MLXIPL	MLX interacting protein like
206481_s_at	1.77e-19	3.64e-20	0.703764	LDB2	LIM domain binding 2
210657_s_at	2.36e-15	6.11e-16	0.703314	2022-09-04	septin 4
219561_at	3.28e-23	5.58e-24	0.703264	COPZ2	coatomer protein complex subunit zeta 2
218149_s_at	1.45e-24	2.31e-25	0.702697	ZNF395	zinc finger protein 395
81737_at	7.06e-51	3.08e-52	0.702645	PDXDC1	pyridoxal dependent decarboxylase domain containing 1
217289_s_at	8.03e-15	2.14e-15	0.702391	SLC37A4	solute carrier family 37 member 4
204359_at	1.87e-20	3.65e-21	0.702071	FLRT2	fibronectin leucine rich transmembrane protein 2
210762_s_at	9.84e-20	2e-20	0.701997	DLC1	DLC1 Rho GTPase activating protein
205326_at	1.75e-45	1.01e-46	0.701705	RAMP3	receptor (G protein-coupled) activity modifying protein 3
212364_at	1.31e-23	2.18e-24	0.701596	MYO1B	myosin IB
205566_at	1.68e-25	2.55e-26	0.701422	ABHD2	abhydrolase domain containing 2
221758_at	2.38e-42	1.63e-43	0.700774	ARMC6	armadillo repeat containing 6
213733_at	1.1e-37	9.34e-39	0.700562	MYO1F	myosin IF
204103_at	5.1e-17	1.2e-17	0.700536	CCL4	C-C motif chemokine ligand 4
208093_s_at	1.38e-42	9.31e-44	0.699491	NDEL1	nudE neurodevelopment protein 1 like 1
200854_at	1.5e-28	1.98e-29	0.699204	NCOR1	nuclear receptor corepressor 1
202177_at	9.73e-22	1.78e-22	0.698821	GAS6	growth arrest specific 6
217173_s_at	3.59e-20	7.11e-21	0.698494	LDLR	low density lipoprotein receptor
213193_x_at	1.6e-14	4.35e-15	0.698493	TRBC1///TRBV19	T cell receptor beta constant 1///T cell receptor beta variable 19
212151_at	1.95e-18	4.24e-19	0.698234	PBX1	PBX homeobox 1
217519_at	2.11e-58	5.92e-60	0.698206	MACF1	microtubule-actin crosslinking factor 1
215076_s_at	2.15e-07	9.59e-08	0.697595	COL3A1	collagen type III alpha 1 chain
214494_s_at	2.25e-45	1.31e-46	0.696927	SPG7	SPG7, paraplegin matrix AAA peptidase subunit
AFFX-r2-Bs-dap-3_at	0.00312	0.00209	0.696836
216836_s_at	1.46e-18	3.16e-19	0.696709	ERBB2	erb-b2 receptor tyrosine kinase 2
210544_s_at	5.89e-11	2e-11	0.696525	ALDH3A2	aldehyde dehydrogenase 3 family member A2
221646_s_at	2.76e-10	9.78e-11	0.696132	ZDHHC11	zinc finger DHHC-type containing 11
205547_s_at	3.88e-08	1.62e-08	0.696122	TAGLN	transgelin
213800_at	1.35e-11	4.39e-12	0.695996	CFH	complement factor H
213140_s_at	2.15e-18	4.69e-19	0.695994	SS18L1	SS18L1, nBAF chromatin remodeling complex subunit
213298_at	1.55e-20	3.01e-21	0.695851	NFIC	nuclear factor I C
201695_s_at	3.89e-23	6.62e-24	0.695186	PNP	purine nucleoside phosphorylase
218450_at	1.3e-28	1.73e-29	0.6948	HEBP1	heme binding protein 1
210268_at	5.86e-46	3.28e-47	0.694364	NFX1	nuclear transcription factor, X-box binding 1
215798_at	1.77e-17	4.06e-18	0.692412	ALDH1L1	aldehyde dehydrogenase 1 family member L1
209522_s_at	7.55e-28	1.04e-28	0.692411	CRAT	carnitine O-acetyltransferase
214423_x_at	7.87e-34	8.04e-35	0.692145	ALDOB	aldolase, fructose-bisphosphate B
219478_at	5.24e-37	4.59e-38	0.690466	WFDC1	WAP four-disulfide core domain 1
209366_x_at	4.37e-19	9.19e-20	0.69003	CYB5A	cytochrome b5 type A
214212_x_at	6.88e-33	7.33e-34	0.689474	FERMT2	fermitin family member 2
209395_at	0.00393	0.00267	0.689405	CHI3L1	chitinase 3 like 1
201625_s_at	9.87e-09	3.94e-09	0.688863	INSIG1	insulin induced gene 1
220951_s_at	4.32e-20	8.6e-21	0.688703	A1CF	APOBEC1 complementation factor
207837_at	6.7e-40	5.13e-41	0.687189	RBPMS	RNA binding protein with multiple splicing
215483_at	2.56e-22	4.55e-23	0.687141	AKAP9	A-kinase anchoring protein 9
204863_s_at	1.81e-09	6.82e-10	0.686925	MAGEA4///IL6ST	MAGE family member A4///interleukin 6 signal transducer
AFFX-r2-Ec-bioB-M_at	1.31e-10	4.53e-11	0.686702
202982_s_at	1.27e-16	3.06e-17	0.686403	ACOT1///ACOT2	acyl-CoA thioesterase 1///acyl-CoA thioesterase 2
213939_s_at	1.87e-22	3.3e-23	0.686244	RUFY3	RUN and FYVE domain containing 3
216984_x_at	4.19e-11	1.41e-11	0.686205	IGL	immunoglobulin lambda locus
200621_at	3.92e-18	8.66e-19	0.685124	CSRP1	cysteine and glycine rich protein 1
213274_s_at	2.98e-15	7.74e-16	0.684965	CTSB	cathepsin B
207761_s_at	2.26e-25	3.46e-26	0.683685	METTL7A	methyltransferase like 7A
39249_at	6.41e-32	7.17e-33	0.682798	AQP3	aquaporin 3 (Gill blood group)
212587_s_at	8.96e-11	3.08e-11	0.681944	PTPRC	protein tyrosine phosphatase, receptor type C
206756_at	6.77e-24	1.11e-24	0.681476	CHST7	carbohydrate sulfotransferase 7
206929_s_at	3.38e-20	6.67e-21	0.681437	NFIC	nuclear factor I C
203074_at	2.58e-19	5.37e-20	0.681378	ANXA8L1///ANXA8	annexin A8-like 1///annexin A8
208228_s_at	2.33e-07	1.04e-07	0.681308	FGFR2	fibroblast growth factor receptor 2
AFFX-DapX-5_at	1.83e-06	8.83e-07	0.679465
212229_s_at	6.43e-15	1.71e-15	0.679394	FBXO21	F-box protein 21
202701_at	2.5e-41	1.8e-42	0.676751	BMP1	bone morphogenetic protein 1
209641_s_at	7.32e-13	2.19e-13	0.676502	ABCC3	ATP binding cassette subfamily C member 3
218208_at	7.36e-28	1.01e-28	0.676473	PQLC1	PQ loop repeat containing 1
209384_at	2.63e-22	4.69e-23	0.676277	PROSC	proline synthetase cotranscribed homolog (bacterial)
AFFX-DapX-M_at	8.58e-05	4.85e-05	0.675975
206833_s_at	1.27e-19	2.61e-20	0.675943	ACYP2	acylphosphatase 2
204836_at	1.29e-11	4.18e-12	0.67565	GLDC	glycine decarboxylase
57540_at	1.87e-23	3.15e-24	0.674422	RBKS	ribokinase
215754_at	9.33e-38	7.92e-39	0.674158	SCARB2	scavenger receptor class B member 2
206340_at	8.09e-23	1.4e-23	0.673931	NR1H4	nuclear receptor subfamily 1 group H member 4
216564_at	9.92e-53	3.85e-54	0.673206
214670_at	1.33e-16	3.2e-17	0.672845	ZKSCAN1	zinc finger with KRAB and SCAN domains 1
201855_s_at	5.52e-32	6.16e-33	0.672256	ATMIN	ATM interactor
205155_s_at	7.84e-45	4.66e-46	0.671	SPTBN2	spectrin beta, non-erythrocytic 2
219863_at	1.05e-18	2.25e-19	0.670551	HERC5	HECT and RLD domain containing E3 ubiquitin protein ligase 5
61734_at	4.41e-35	4.24e-36	0.670505	RCN3	reticulocalbin 3
210689_at	1.21e-24	1.92e-25	0.669741	CLDN14	claudin 14
215946_x_at	1.05e-11	3.38e-12	0.669717	IGLL3P	immunoglobulin lambda like polypeptide 3, pseudogene
216472_at	1.84e-35	1.74e-36	0.669595	ITSN1	intersectin 1
219639_x_at	6.87e-19	1.46e-19	0.669311	PARP6	poly(ADP-ribose) polymerase family member 6
219230_at	1.49e-19	3.05e-20	0.668915	TMEM100	transmembrane protein 100
207131_x_at	1.19e-10	4.11e-11	0.667471	GGT1	gamma-glutamyltransferase 1
220765_s_at	1.54e-30	1.84e-31	0.667336	LIMS2	LIM zinc finger domain containing 2
208249_s_at	6.69e-17	1.58e-17	0.666982	TGDS	TDP-glucose 4,6-dehydratase
203233_at	4.83e-22	8.71e-23	0.666269	IL4R	interleukin 4 receptor
208791_at	1.77e-18	3.85e-19	0.666032	CLU	clusterin
203609_s_at	1.01e-20	1.94e-21	0.665911	ALDH5A1	aldehyde dehydrogenase 5 family member A1
AFFX-r2-Bs-dap-M_at	0.000603	0.000372	0.665284
213261_at	6.61e-44	4.17e-45	0.66345	TRANK1	tetratricopeptide repeat and ankyrin repeat containing 1
205041_s_at	5.36e-16	1.34e-16	0.663038	ORM2///ORM1	orosomucoid 2///orosomucoid 1
201464_x_at	5.01e-17	1.18e-17	0.6622	JUN	Jun proto-oncogene, AP-1 transcription factor subunit
396_f_at	3.3e-28	4.45e-29	0.662157	EPOR	erythropoietin receptor
219991_at	1.02e-21	1.87e-22	0.661201	SLC2A9	solute carrier family 2 member 9
205972_at	1.2e-11	3.89e-12	0.660526	SLC38A3	solute carrier family 38 member 3
215499_at	1e-32	1.08e-33	0.659725	MAP2K3	mitogen-activated protein kinase kinase 3
212144_at	4.84e-46	2.7e-47	0.659531	SUN2	Sad1 and UNC84 domain containing 2
218997_at	6.1e-33	6.47e-34	0.658488	POLR1E	RNA polymerase I subunit E
209694_at	1.28e-23	2.13e-24	0.658174	PTS	6-pyruvoyltetrahydropterin synthase
AFFX-DapX-3_at	0.00206	0.00135	0.657806
209253_at	7.99e-45	4.75e-46	0.657571	SORBS3	sorbin and SH3 domain containing 3
212779_at	5.81e-30	7.13e-31	0.656938	KIAA1109	KIAA1109
210404_x_at	3.55e-31	4.11e-32	0.65683	CAMK2B	calcium/calmodulin dependent protein kinase II beta
202331_at	3.14e-35	3e-36	0.656674	BCKDHA	branched chain keto acid dehydrogenase E1, alpha polypeptide
221920_s_at	3.6e-39	2.87e-40	0.656539	SLC25A37	solute carrier family 25 member 37
219165_at	2.92e-27	4.12e-28	0.656425	PDLIM2	PDZ and LIM domain 2
202929_s_at	3.07e-14	8.45e-15	0.65642	DDT	D-dopachrome tautomerase
203814_s_at	4.71e-10	1.7e-10	0.655841	NQO2	NAD(P)H quinone dehydrogenase 2
208960_s_at	2.03e-11	6.67e-12	0.655578	KLF6	Kruppel like factor 6
52164_at	7.87e-29	1.03e-29	0.655148	C11orf24	chromosome 11 open reading frame 24
213275_x_at	2.74e-28	3.68e-29	0.654477	CTSB	cathepsin B
216600_x_at	4.68e-37	4.09e-38	0.653861
215385_at	1.82e-32	1.99e-33	0.652771	FTO	fat mass and obesity associated
220512_at	4.29e-22	7.71e-23	0.651415	DLC1	DLC1 Rho GTPase activating protein
207387_s_at	2.78e-11	9.24e-12	0.651274	GK	glycerol kinase
203104_at	4.22e-22	7.59e-23	0.64889	CSF1R	colony stimulating factor 1 receptor
36553_at	9.2e-24	1.52e-24	0.648036	ASMTL	acetylserotonin O-methyltransferase-like
203474_at	1.54e-18	3.33e-19	0.647811	IQGAP2	IQ motif containing GTPase activating protein 2
208451_s_at	4.9e-14	1.37e-14	0.6464	C4B///C4A	complement component 4B (Chido blood group)///complement component 4A (Rodgers blood group)
202068_s_at	4.06e-10	1.46e-10	0.645019	LDLR	low density lipoprotein receptor
211962_s_at	7.16e-25	1.12e-25	0.644969	ZFP36L1	ZFP36 ring finger protein like 1
218000_s_at	7.31e-23	1.26e-23	0.644726	PHLDA1	pleckstrin homology like domain family A member 1
215322_at	1.19e-40	8.82e-42	0.644354	LONRF1	LON peptidase N-terminal domain and ring finger 1
217940_s_at	1.19e-19	2.44e-20	0.644265	NAXD	NAD(P)HX dehydratase
215807_s_at	1.23e-14	3.31e-15	0.64284	PLXNB1	plexin B1
212365_at	1.76e-20	3.43e-21	0.642522	MYO1B	myosin IB
211317_s_at	1.59e-18	3.45e-19	0.642157	CFLAR	CASP8 and FADD like apoptosis regulator
213631_x_at	8.04e-27	1.16e-27	0.641907	HP	haptoglobin
202104_s_at	3.4e-27	4.82e-28	0.640208	SPG7	SPG7, paraplegin matrix AAA peptidase subunit
212504_at	4.05e-20	8.05e-21	0.640164	DIP2C	disco interacting protein 2 homolog C
212771_at	1.65e-07	7.27e-08	0.640142	FAM171A1	family with sequence similarity 171 member A1
215221_at	7.08e-39	5.72e-40	0.640027	FOXP1	forkhead box P1
213133_s_at	6.88e-17	1.63e-17	0.63942	LOC730107///GCSH	similar to Glycine cleavage system H protein, mitochondrial///glycine cleavage system protein H
213649_at	1.55e-18	3.36e-19	0.638604	SRSF7	serine and arginine rich splicing factor 7
203409_at	1.59e-20	3.08e-21	0.637522	DDB2	damage specific DNA binding protein 2
203021_at	0.000269	0.00016	0.636983	SLPI	secretory leukocyte peptidase inhibitor
217480_x_at	5.77e-13	1.72e-13	0.63666	HLA-C	major histocompatibility complex, class I, C
214665_s_at	3e-34	3.02e-35	0.636006	CHP1	calcineurin like EF-hand protein 1
202590_s_at	1.24e-30	1.48e-31	0.635886	PDK2	pyruvate dehydrogenase kinase 2
41386_i_at	3.92e-30	4.76e-31	0.63581	KDM6B	lysine demethylase 6B
213300_at	5.97e-31	6.99e-32	0.635775	ATG2A	autophagy related 2A
216396_s_at	3.43e-24	5.55e-25	0.635625	EI24	EI24, autophagy associated transmembrane protein
205848_at	1e-11	3.23e-12	0.635597	GAS2	growth arrest specific 2
207655_s_at	2.79e-13	8.13e-14	0.635318	BLNK	B-cell linker
213285_at	3.33e-10	1.19e-10	0.634601	TMEM30B	transmembrane protein 30B
213488_at	9.4e-25	1.48e-25	0.633796	SNED1	sushi, nidogen and EGF like domains 1
204511_at	1.2e-56	3.68e-58	0.632767	FARP2	FERM, ARH/RhoGEF and pleckstrin domain protein 2
211483_x_at	2.92e-36	2.64e-37	0.632492	CAMK2B	calcium/calmodulin dependent protein kinase II beta
212486_s_at	3.87e-49	1.87e-50	0.632022	FYN	FYN proto-oncogene, Src family tyrosine kinase
211465_x_at	3.38e-21	6.33e-22	0.631711	FUT6	fucosyltransferase 6
209276_s_at	5.4e-11	1.83e-11	0.631708	GLRX	glutaredoxin
219915_s_at	9.06e-21	1.74e-21	0.631325	SLC16A10	solute carrier family 16 member 10
219269_at	5.28e-37	4.63e-38	0.631018	HMBOX1	homeobox containing 1
204204_at	1.75e-22	3.08e-23	0.630204	SLC31A2	solute carrier family 31 member 2
214702_at	3.23e-17	7.49e-18	0.630069	FN1	fibronectin 1
215794_x_at	4.42e-08	1.86e-08	0.629269	GLUD2	glutamate dehydrogenase 2
219222_at	7.03e-25	1.1e-25	0.628705	RBKS	ribokinase
212848_s_at	3.86e-21	7.26e-22	0.628209	C9orf3	chromosome 9 open reading frame 3
203639_s_at	5.51e-08	2.33e-08	0.628146	FGFR2	fibroblast growth factor receptor 2
220954_s_at	6.12e-21	1.16e-21	0.627792	PILRB	paired immunoglobin-like type 2 receptor beta
204011_at	1.65e-17	3.76e-18	0.627608	SPRY2	sprouty RTK signaling antagonist 2
214470_at	1.56e-25	2.37e-26	0.626897	KLRB1	killer cell lectin like receptor B1
205305_at	8.71e-10	3.21e-10	0.626634	FGL1	fibrinogen like 1
203096_s_at	2.21e-15	5.7e-16	0.626214	RAPGEF2	Rap guanine nucleotide exchange factor 2
203887_s_at	4.67e-17	1.09e-17	0.625181	THBD	thrombomodulin
212526_at	1.85e-20	3.6e-21	0.62429	SPG20	spastic paraplegia 20 (Troyer syndrome)
206706_at	2.12e-62	4.78e-64	0.623807	NTF3	neurotrophin 3
211862_x_at	2e-23	3.37e-24	0.62366	CFLAR	CASP8 and FADD like apoptosis regulator
215300_s_at	3.57e-08	1.49e-08	0.623166	FMO5	flavin containing monooxygenase 5
214753_at	1.44e-24	2.29e-25	0.622868	N4BP2L2	NEDD4 binding protein 2 like 2
214777_at	1.18e-09	4.36e-10	0.621682
209396_s_at	0.00568	0.00393	0.621461	CHI3L1	chitinase 3 like 1
221419_s_at	3.38e-16	8.33e-17	0.620038
205489_at	2.03e-12	6.26e-13	0.619498	CRYM	crystallin mu
204646_at	1.57e-12	4.8e-13	0.619103	DPYD	dihydropyrimidine dehydrogenase
219462_at	5.47e-35	5.29e-36	0.619096	TMEM53	transmembrane protein 53
211742_s_at	1.75e-11	5.72e-12	0.619035	EVI2B	ecotropic viral integration site 2B
219778_at	4.06e-29	5.23e-30	0.618884	ZFPM2	zinc finger protein, FOG family member 2
212946_at	2.47e-17	5.71e-18	0.618723	VWA8	von Willebrand factor A domain containing 8
202054_s_at	3.59e-18	7.92e-19	0.618635	ALDH3A2	aldehyde dehydrogenase 3 family member A2
214133_at	1.45e-30	1.73e-31	0.617741	MUC6	mucin 6, oligomeric mucus/gel-forming
221766_s_at	8.25e-16	2.08e-16	0.617433	FAM46A	family with sequence similarity 46 member A
212865_s_at	9.67e-18	2.18e-18	0.617388	COL14A1	collagen type XIV alpha 1 chain
214910_s_at	4.99e-08	2.1e-08	0.617188	APOM	apolipoprotein M
206155_at	4.66e-11	1.57e-11	0.616769	ABCC2	ATP binding cassette subfamily C member 2
217013_at	4.01e-44	2.48e-45	0.616568	AZGP1P1	alpha-2-glycoprotein 1, zinc-binding pseudogene 1
219615_s_at	3.18e-28	4.29e-29	0.616527	KCNK5	potassium two pore domain channel subfamily K member 5
217080_s_at	9.03e-13	2.72e-13	0.616464	HOMER2	homer scaffolding protein 2
216389_s_at	3.19e-20	6.29e-21	0.61543	DCAF11	DDB1 and CUL4 associated factor 11
205682_x_at	3.73e-08	1.56e-08	0.614523	APOM	apolipoprotein M
204168_at	3.02e-25	4.65e-26	0.613735	MGST2	microsomal glutathione S-transferase 2
202953_at	2.06e-07	9.17e-08	0.613268	C1QB	complement C1q B chain
209568_s_at	1.39e-15	3.56e-16	0.613055	RGL1	ral guanine nucleotide dissociation stimulator like 1
215201_at	3.12e-34	3.14e-35	0.612984	REPS1	RALBP1 associated Eps domain containing 1
217168_s_at	9.34e-23	1.62e-23	0.61262	HERPUD1	homocysteine inducible ER protein with ubiquitin like domain 1
200798_x_at	5.24e-10	1.9e-10	0.611729	MCL1	BCL2 family apoptosis regulator
218125_s_at	1.37e-32	1.49e-33	0.611368	CCDC25	coiled-coil domain containing 25
215304_at	4.78e-28	6.5e-29	0.610728	THSD4	thrombospondin type 1 domain containing 4
221191_at	1.06e-23	1.75e-24	0.610641	STAG3L1	stromal antigen 3-like 1 (pseudogene)
202283_at	3.33e-13	9.74e-14	0.610246	SERPINF1	serpin family F member 1
204857_at	1.92e-15	4.93e-16	0.610159	MAD1L1	MAD1 mitotic arrest deficient like 1
207435_s_at	2.76e-30	3.33e-31	0.609229	SRRM2	serine/arginine repetitive matrix 2
212841_s_at	9.33e-26	1.4e-26	0.60919	PPFIBP2	PPFIA binding protein 2
201612_at	3.38e-30	4.09e-31	0.60904	ALDH9A1	aldehyde dehydrogenase 9 family member A1
221841_s_at	4.11e-07	1.87e-07	0.608879	KLF4	Kruppel like factor 4
207491_at	8.56e-50	4e-51	0.608627	MOGAT2	monoacylglycerol O-acyltransferase 2
205164_at	5.96e-14	1.67e-14	0.608508	GCAT	glycine C-acetyltransferase
205477_s_at	4.19e-17	9.79e-18	0.60829	AMBP	alpha-1-microglobulin/bikunin precursor
213437_at	2.54e-34	2.54e-35	0.608245	RUFY3	RUN and FYVE domain containing 3
221027_s_at	6.56e-30	8.09e-31	0.608094	PLA2G12A	phospholipase A2 group XIIA
222024_s_at	3.89e-18	8.59e-19	0.608079	AKAP13	A-kinase anchoring protein 13
218665_at	2.52e-23	4.26e-24	0.608048	FZD4	frizzled class receptor 4
AFFX-r2-Ec-bioB-3_at	1.63e-09	6.11e-10	0.607809
201888_s_at	2.8e-23	4.74e-24	0.607715	IL13RA1	interleukin 13 receptor subunit alpha 1
213229_at	7.71e-13	2.31e-13	0.6075	DICER1	dicer 1, ribonuclease III
202201_at	1.32e-14	3.56e-15	0.607323	BLVRB	biliverdin reductase B
203860_at	1.02e-16	2.45e-17	0.606387	PCCA	propionyl-CoA carboxylase alpha subunit
203640_at	5.22e-15	1.38e-15	0.606309	MBNL2	muscleblind like splicing regulator 2
209505_at	7.57e-10	2.78e-10	0.60619	NR2F1	nuclear receptor subfamily 2 group F member 1
213501_at	2.57e-12	7.97e-13	0.606138	ACOX1	acyl-CoA oxidase 1
206963_s_at	5.28e-10	1.91e-10	0.606096	NAT8B///NAT8	N-acetyltransferase 8B (putative, gene/pseudogene)///N-acetyltransferase 8 (putative)
222378_at	5.51e-21	1.04e-21	0.605843	LINC-PINT	long intergenic non-protein coding RNA, p53 induced transcript
208922_s_at	2.2e-38	1.82e-39	0.605481	NXF1	nuclear RNA export factor 1
212053_at	8.51e-28	1.17e-28	0.605252	PDXDC1	pyridoxal dependent decarboxylase domain containing 1
46142_at	9.5e-25	1.5e-25	0.604871	LMF1	lipase maturation factor 1
202670_at	3.5e-30	4.25e-31	0.604774	MAP2K1	mitogen-activated protein kinase kinase 1
212456_at	7.94e-32	8.92e-33	0.604473	CLUH	clustered mitochondria homolog
202067_s_at	2e-12	6.16e-13	0.604158	LDLR	low density lipoprotein receptor
219791_s_at	2.61e-50	1.18e-51	0.604081	HAND2-AS1	HAND2 antisense RNA 1 (head to head)
201286_at	4.57e-15	1.2e-15	0.603882	SDC1	syndecan 1
202449_s_at	9.24e-24	1.53e-24	0.603497	RXRA	retinoid X receptor alpha
202203_s_at	3.38e-07	1.53e-07	0.603112	AMFR	autocrine motility factor receptor
204544_at	9.98e-15	2.68e-15	0.602987	HPS5	HPS5, biogenesis of lysosomal organelles complex 2 subunit 2
200982_s_at	2.37e-12	7.33e-13	0.60267	ANXA6	annexin A6
211984_at	3.22e-21	6.01e-22	0.602636	CALM1	calmodulin 1
218870_at	1.45e-20	2.8e-21	0.602535	ARHGAP15	Rho GTPase activating protein 15
209479_at	9.53e-24	1.58e-24	0.602507	CCDC28A	coiled-coil domain containing 28A
209795_at	1.87e-16	4.54e-17	0.601881	CD69	CD69 molecule
202447_at	2.26e-20	4.43e-21	0.601829	DECR1	2,4-dienoyl-CoA reductase 1, mitochondrial
209502_s_at	6.7e-27	9.59e-28	0.600691	BAIAP2	BAI1 associated protein 2
212956_at	3.34e-13	9.77e-14	0.600586	TBC1D9	TBC1 domain family member 9
221926_s_at	1.71e-35	1.61e-36	0.600266	IL17RC	interleukin 17 receptor C
33760_at	1.06e-24	1.68e-25	0.600155	PEX14	peroxisomal biogenesis factor 14
219489_s_at	6.39e-10	2.33e-10	0.599891	NXN	nucleoredoxin
215870_s_at	8.08e-38	6.85e-39	0.59977	PLA2G5	phospholipase A2 group V
204256_at	1.98e-09	7.49e-10	0.598579	ELOVL6	ELOVL fatty acid elongase 6
AFFX-r2-Ec-bioB-5_at	8.03e-08	3.45e-08	0.597827
222049_s_at	1.55e-27	2.15e-28	0.596178	RBP4	retinol binding protein 4
219453_at	1.75e-46	9.51e-48	0.595906	KLHL36	kelch like family member 36
200696_s_at	6.05e-11	2.06e-11	0.595843	GSN	gelsolin
217977_at	6.21e-19	1.32e-19	0.595826	MSRB1	methionine sulfoxide reductase B1
206700_s_at	1.02e-05	5.29e-06	0.595808	KDM5D	lysine demethylase 5D
202270_at	1.9e-09	7.16e-10	0.595345	GBP1	guanylate binding protein 1
222121_at	2.06e-35	1.95e-36	0.595237	ARHGEF26	Rho guanine nucleotide exchange factor 26
203508_at	1.29e-16	3.12e-17	0.594781	TNFRSF1B	TNF receptor superfamily member 1B
206702_at	4.43e-25	6.87e-26	0.594071	TEK	TEK receptor tyrosine kinase
203394_s_at	1.71e-15	4.38e-16	0.593924	HES1	hes family bHLH transcription factor 1
87100_at	7.68e-13	2.3e-13	0.592559	ABHD2	abhydrolase domain containing 2
208951_at	3.53e-12	1.11e-12	0.592198	ALDH7A1	aldehyde dehydrogenase 7 family member A1
213705_at	4e-16	9.9e-17	0.591449	MAT2A	methionine adenosyltransferase 2A
201137_s_at	8.1e-10	2.98e-10	0.589687	HLA-DPB1	major histocompatibility complex, class II, DP beta 1
204070_at	2.16e-11	7.13e-12	0.588986	RARRES3	retinoic acid receptor responder 3
204565_at	2.61e-16	6.39e-17	0.588901	ACOT13	acyl-CoA thioesterase 13
216840_s_at	1.15e-24	1.83e-25	0.588215	LAMA2	laminin subunit alpha 2
221123_x_at	3.39e-19	7.07e-20	0.588177	ZNF395	zinc finger protein 395
219396_s_at	4.63e-26	6.87e-27	0.588122	NEIL1	nei like DNA glycosylase 1
212803_at	1.56e-35	1.47e-36	0.588078	NAB2	NGFI-A binding protein 2
212492_s_at	7.27e-14	2.05e-14	0.587779	KDM4B	lysine demethylase 4B
214428_x_at	2.79e-13	8.12e-14	0.587729	C4B///C4A	complement component 4B (Chido blood group)///complement component 4A (Rodgers blood group)
215603_x_at	3.14e-10	1.12e-10	0.587637	GGT2///GGTLC3///GGTLC5P///GGTLC2///GGT3P///GGT1	gamma-glutamyltransferase 2///gamma-glutamyltransferase light chain 3///gamma-glutamyltransferase light chain 5 pseudogene///gamma-glutamyltransferase light chain 2///gamma-glutamyltransferase 3 pseudogene///gamma-glutamyltransferase 1
209312_x_at	1.36e-07	5.94e-08	0.587456	HLA-DRB1	major histocompatibility complex, class II, DR beta 1
211796_s_at	3.27e-07	1.47e-07	0.587309	TRBC1///TRBV3-1///TRBV5-4///TRBV7-2///TRBV19///TRBV21-1	T cell receptor beta constant 1///T cell receptor beta variable 3-1///T cell receptor beta variable 5-4///T cell receptor beta variable 7-2///T cell receptor beta variable 19///T cell receptor beta variable 21-1 (pseudogene)
212827_at	9.13e-20	1.85e-20	0.586732	IGHM	immunoglobulin heavy constant mu
217739_s_at	7.46e-09	2.95e-09	0.586713	NAMPT	nicotinamide phosphoribosyltransferase
205000_at	0.000458	0.000279	0.586655	DDX3Y	DEAD-box helicase 3, Y-linked
209605_at	5.43e-16	1.35e-16	0.586016	TST	thiosulfate sulfurtransferase
201627_s_at	2.4e-06	1.17e-06	0.585957	INSIG1	insulin induced gene 1
214916_x_at	3.02e-15	7.86e-16	0.585906	ZCWPW2///IGHV4-31///EXOC7///RAC1///SIX6///CXCL8///IGHM///IGHG3///IGHG2///IGHG1///IGHD///IGHA2///IGHA1///IGH///IFI6	zinc finger CW-type and PWWP domain containing 2///immunoglobulin heavy variable 4-31///exocyst complex component 7///ras-related C3 botulinum toxin substrate 1 (rho family, small GTP binding protein Rac1)///SIX homeobox 6///C-X-C motif chemokine ligand 8///immunoglobulin heavy constant mu///immunoglobulin heavy constant gamma 3 (G3m marker)///immunoglobulin heavy constant gamma 2 (G2m marker)///…
203845_at	2.43e-11	8.05e-12	0.585361	KAT2B	lysine acetyltransferase 2B
211316_x_at	1.01e-31	1.14e-32	0.585013	CFLAR	CASP8 and FADD like apoptosis regulator
212196_at	2.2e-15	5.67e-16	0.584954	IL6ST	interleukin 6 signal transducer
220112_at	1.99e-65	3.7e-67	0.584237	ANKRD55	ankyrin repeat domain 55
AFFX-r2-Bs-thr-3_s_at	0.00028	0.000167	0.583603
203747_at	1.1e-28	1.45e-29	0.583557	AQP3	aquaporin 3 (Gill blood group)
218170_at	6.39e-17	1.51e-17	0.583445	ISOC1	isochorismatase domain containing 1
202675_at	2.64e-16	6.46e-17	0.582998	SDHB	succinate dehydrogenase complex iron sulfur subunit B
222368_at	5.06e-23	8.68e-24	0.58293
210002_at	1.05e-10	3.63e-11	0.58225	GATA6	GATA binding protein 6
218644_at	2.95e-09	1.13e-09	0.582085	PLEK2	pleckstrin 2
204389_at	3.38e-13	9.9e-14	0.581741	MAOA	monoamine oxidase A
206910_x_at	7.79e-09	3.09e-09	0.581445	CFHR2	complement factor H related 2
209208_at	3.66e-14	1.01e-14	0.581419	MPDU1	mannose-P-dolichol utilization defect 1
210299_s_at	6.39e-19	1.36e-19	0.58124	FHL1	four and a half LIM domains 1
213422_s_at	1.64e-29	2.08e-30	0.58094	LOC727882///MXRA8	hypothetical LOC727882///matrix remodeling associated 8
210622_x_at	4.91e-30	6e-31	0.580811	CDK10	cyclin dependent kinase 10
206701_x_at	6.69e-15	1.77e-15	0.580806	EDNRB	endothelin receptor type B
207063_at	4.25e-17	9.94e-18	0.580514
219612_s_at	9.57e-13	2.89e-13	0.579144	FGG	fibrinogen gamma chain
207188_at	3.79e-33	3.99e-34	0.578445	CDK3	cyclin dependent kinase 3
202369_s_at	2.53e-16	6.2e-17	0.57745	TRAM2	translocation associated membrane protein 2
222200_s_at	5.2e-33	5.5e-34	0.57714	BSDC1	BSD domain containing 1
202783_at	8.11e-10	2.98e-10	0.576793	NNT	nicotinamide nucleotide transhydrogenase
221718_s_at	7.37e-20	1.49e-20	0.576301	AKAP13	A-kinase anchoring protein 13
220108_at	1.07e-51	4.41e-53	0.575814	GNA14	G protein subunit alpha 14
209295_at	8.84e-21	1.69e-21	0.574172	TNFRSF10B	TNF receptor superfamily member 10b
204931_at	8.79e-47	4.71e-48	0.573654	TCF21	transcription factor 21
220441_at	3.85e-11	1.29e-11	0.573446	DNAJC22	DnaJ heat shock protein family (Hsp40) member C22
213328_at	3.12e-23	5.3e-24	0.572828	NEK1	NIMA related kinase 1
212856_at	2.31e-12	7.16e-13	0.572629	GRAMD4	GRAM domain containing 4
205370_x_at	4.41e-21	8.3e-22	0.572415	DBT	dihydrolipoamide branched chain transacylase E2
212793_at	2.65e-24	4.27e-25	0.572205	DAAM2	dishevelled associated activator of morphogenesis 2
209292_at	3.23e-16	7.97e-17	0.571313	ID4	inhibitor of DNA binding 4, HLH protein
202761_s_at	4.68e-11	1.58e-11	0.57098	SYNE2	spectrin repeat containing nuclear envelope protein 2
203279_at	3.49e-31	4.04e-32	0.570114	EDEM1	ER degradation enhancing alpha-mannosidase like protein 1
211920_at	2.17e-30	2.6e-31	0.570082	CFB	complement factor B
202759_s_at	3.35e-14	9.27e-15	0.569916	PALM2-AKAP2///AKAP2	PALM2-AKAP2 readthrough///A-kinase anchoring protein 2
203919_at	1.33e-08	5.36e-09	0.569874	TCEA2	transcription elongation factor A2
206353_at	1.65e-34	1.64e-35	0.569326	COX6A2	cytochrome c oxidase subunit 6A2
205119_s_at	8.43e-22	1.54e-22	0.568976	FPR1	formyl peptide receptor 1
209466_x_at	2.02e-22	3.58e-23	0.568775	PTN	pleiotrophin
213711_at	1.09e-34	1.07e-35	0.568671	KRT81	keratin 81
219633_at	1.2e-16	2.9e-17	0.568565	TTPAL///ART4	alpha tocopherol transfer protein like///ADP-ribosyltransferase 4 (Dombrock blood group)
221563_at	9.02e-11	3.1e-11	0.568438	DUSP10	dual specificity phosphatase 10
212670_at	8.24e-20	1.67e-20	0.56838	ELN	elastin
204894_s_at	2.23e-23	3.76e-24	0.568232	AOC3	amine oxidase, copper containing 3
201170_s_at	1.53e-10	5.35e-11	0.567995	BHLHE40	basic helix-loop-helix family member e40
215573_at	1.26e-23	2.1e-24	0.567904	CAT	catalase
204385_at	1.38e-14	3.72e-15	0.567869	KYNU	kynureninase
207993_s_at	3.33e-18	7.32e-19	0.567831	CHP1	calcineurin like EF-hand protein 1
210962_s_at	9.87e-20	2.01e-20	0.567518	AKAP9	A-kinase anchoring protein 9
217988_at	2.18e-12	6.73e-13	0.566893	CCNB1IP1	cyclin B1 interacting protein 1
205114_s_at	7.45e-17	1.77e-17	0.566888	LOC728830///CCL3L3///CCL3L1///CCL3	similar to C-C motif chemokine 3-like 1 precursor (Small-inducible cytokine A3-like 1) (Tonsillar lymphocyte LD78 beta protein) (LD78-beta(1-70)) (G0/G1 switch regulatory protein 19-2) (G0S19-2 protein) (PAT 464.2)///C-C motif chemokine ligand 3 like 3///C-C motif chemokine ligand 3 like 1///C-C motif chemokine ligand 3
212372_at	3.84e-14	1.06e-14	0.566872	MYH10	myosin, heavy chain 10, non-muscle
209821_at	1.65e-18	3.58e-19	0.566393	IL33	interleukin 33
215506_s_at	5.92e-33	6.28e-34	0.56624	DIRAS3	DIRAS family GTPase 3
202157_s_at	4.11e-12	1.29e-12	0.566041	CELF2	CUGBP, Elav-like family member 2
AFFX-r2-Ec-bioC-5_at	8.56e-10	3.15e-10	0.565702
212657_s_at	1.79e-08	7.28e-09	0.565628	IL1RN	interleukin 1 receptor antagonist
211610_at	7.5e-33	8e-34	0.565539	KLF6	Kruppel like factor 6
211959_at	4.12e-08	1.73e-08	0.565342	IGFBP5	insulin like growth factor binding protein 5
202808_at	7.41e-27	1.06e-27	0.564732	WBP1L	WW domain binding protein 1-like
204790_at	7.48e-22	1.36e-22	0.564429	SMAD7	SMAD family member 7
218865_at	1.1e-09	4.05e-10	0.564005	2022-03-01	mitochondrial amidoxime reducing component 1
213385_at	5.54e-11	1.88e-11	0.563876	CHN2	chimerin 2
206178_at	7.02e-46	3.96e-47	0.563861	PLA2G5	phospholipase A2 group V
221042_s_at	7.13e-15	1.89e-15	0.563272	CLMN	calmin
51774_s_at	1.55e-33	1.6e-34	0.562363
202282_at	5.59e-21	1.06e-21	0.562271	HSD17B10	hydroxysteroid 17-beta dehydrogenase 10
37022_at	3.65e-43	2.39e-44	0.561844	PRELP	proline and arginine rich end leucine rich repeat protein
207601_at	4.9e-21	9.26e-22	0.561458	SULT1B1	sulfotransferase family 1B member 1
221063_x_at	1.1e-27	1.52e-28	0.560894	RNF123	ring finger protein 123
205353_s_at	2.35e-22	4.17e-23	0.560677	PEBP1	phosphatidylethanolamine binding protein 1
204867_at	5.91e-16	1.48e-16	0.560086	GCHFR	GTP cyclohydrolase I feedback regulator
209813_x_at	1.1e-21	2.02e-22	0.559391	TARP///TRGV9///TRGC2	TCR gamma alternate reading frame protein///T cell receptor gamma variable 9///T cell receptor gamma constant 2
207660_at	1.37e-37	1.17e-38	0.558933	DMD	dystrophin
216401_x_at	7.53e-09	2.98e-09	0.558849	MLIP	muscular LMNA-interacting protein
219407_s_at	3.4e-20	6.72e-21	0.558559	LAMC3	laminin subunit gamma 3
211531_x_at	1.06e-36	9.37e-38	0.558349	PRB2///PRB1	proline rich protein BstNI subfamily 2///proline rich protein BstNI subfamily 1
207542_s_at	3.74e-17	8.7e-18	0.557384	AQP1	aquaporin 1 (Colton blood group)
200855_at	5.81e-32	6.49e-33	0.556158	NCOR1P1///NCOR1	nuclear receptor corepressor 1 pseudogene 1///nuclear receptor corepressor 1
217865_at	2.48e-17	5.73e-18	0.556079	RNF130	ring finger protein 130
218621_at	3.36e-30	4.07e-31	0.555634	HEMK1	HemK methyltransferase family member 1
213409_s_at	2.25e-26	3.29e-27	0.555133	RHEB	Ras homolog enriched in brain
209959_at	1.55e-09	5.82e-10	0.554297	NR4A3	nuclear receptor subfamily 4 group A member 3
216284_at	1.61e-33	1.67e-34	0.554157
210929_s_at	1.05e-11	3.37e-12	0.554114	AHSG	alpha 2-HS glycoprotein
212616_at	3.99e-18	8.83e-19	0.55403	CHD9	chromodomain helicase DNA binding protein 9
204163_at	3.18e-31	3.67e-32	0.553803	EMILIN1	elastin microfibril interfacer 1
211424_x_at	2.45e-35	2.33e-36	0.553794	METTL7A	methyltransferase like 7A
207436_x_at	5.38e-27	7.69e-28	0.553006	KIAA0894	KIAA0894 protein
202015_x_at	2.07e-31	2.38e-32	0.552958	METAP2	methionyl aminopeptidase 2
220074_at	2.86e-13	8.34e-14	0.552524	CDHR5	cadherin related family member 5
201984_s_at	9.19e-14	2.61e-14	0.552365	EGFR	epidermal growth factor receptor
215806_x_at	1.82e-20	3.55e-21	0.551843	TARP///TRGV9///TRGC2	TCR gamma alternate reading frame protein///T cell receptor gamma variable 9///T cell receptor gamma constant 2
201535_at	1.56e-14	4.22e-15	0.551771	UBL3	ubiquitin like 3
220183_s_at	1.75e-16	4.26e-17	0.551674	NUDT6	nudix hydrolase 6
217767_at	6.79e-18	1.52e-18	0.551439	LOC653879	similar to Complement C3 precursor
213515_x_at	2.29e-30	2.75e-31	0.550898	HBG2///HBG1	hemoglobin subunit gamma 2///hemoglobin subunit gamma 1
220736_at	1.45e-21	2.67e-22	0.550713	SLC19A3	solute carrier family 19 member 3
209508_x_at	4.14e-44	2.56e-45	0.550683	CFLAR	CASP8 and FADD like apoptosis regulator
212944_at	1.41e-11	4.6e-12	0.550565	SLC5A3	solute carrier family 5 member 3
203117_s_at	9.71e-22	1.78e-22	0.549246	PAN2	PAN2 poly(A) specific ribonuclease subunit
208792_s_at	6.54e-17	1.55e-17	0.549159	CLU	clusterin
213464_at	1.59e-16	3.86e-17	0.549092	SHC2	SHC adaptor protein 2
204670_x_at	3.94e-08	1.65e-08	0.5488	HLA-DRB1	major histocompatibility complex, class II, DR beta 1
202108_at	2.3e-13	6.65e-14	0.548694	PEPD	peptidase D
207961_x_at	3.09e-17	7.15e-18	0.548692	MYH11	myosin heavy chain 11
210553_x_at	2.9e-19	6.04e-20	0.548322	PCSK6	proprotein convertase subtilisin/kexin type 6
209278_s_at	7.3e-15	1.94e-15	0.54758	TFPI2	tissue factor pathway inhibitor 2
209723_at	1.94e-08	7.94e-09	0.547416	SERPINB9	serpin family B member 9
209290_s_at	2.38e-13	6.9e-14	0.546892	NFIB	nuclear factor I B
218299_at	8.17e-25	1.28e-25	0.546831	C11orf24	chromosome 11 open reading frame 24
207840_at	6.36e-48	3.26e-49	0.546512	CD160	CD160 molecule
218377_s_at	7.39e-19	1.57e-19	0.546428	RWDD2B	RWD domain containing 2B
212694_s_at	1.01e-12	3.04e-13	0.545336	PCCB	propionyl-CoA carboxylase beta subunit
218328_at	7.76e-28	1.07e-28	0.545283	COQ4	coenzyme Q4
208120_x_at	1.83e-22	3.23e-23	0.544823	LOC730444///FKSG49	hypothetical protein LOC730444///FKSG49
204965_at	1.18e-11	3.81e-12	0.544732	GC	GC, vitamin D binding protein
215920_s_at	4.43e-36	4.04e-37	0.544519	NPIPB6///NPIPB8///NPIPB7///PDXDC2P	nuclear pore complex interacting protein family member B6///nuclear pore complex interacting protein family member B8///nuclear pore complex interacting protein family member B7///pyridoxal dependent decarboxylase domain containing 2, pseudogene
220734_s_at	1.41e-18	3.06e-19	0.543623	LOC727825///CPTP	hypothetical LOC727825///ceramide-1-phosphate transfer protein
208965_s_at	5.23e-07	2.41e-07	0.543236	IFI16	interferon gamma inducible protein 16
208711_s_at	6.88e-07	3.2e-07	0.542999	CCND1	cyclin D1
222102_at	1.72e-20	3.35e-21	0.542823	GSTA3	glutathione S-transferase alpha 3
221864_at	1.18e-16	2.83e-17	0.542574	ORAI3	ORAI calcium release-activated calcium modulator 3
208206_s_at	3.41e-41	2.47e-42	0.542412	RASGRP2	RAS guanyl releasing protein 2
219821_s_at	3.31e-21	6.2e-22	0.5424	GFOD1	glucose-fructose oxidoreductase domain containing 1
220393_at	3.11e-11	1.04e-11	0.542025	LGSN	lengsin, lens protein with glutamine synthetase domain
219716_at	7.9e-16	1.99e-16	0.542002	APOL6	apolipoprotein L6
201466_s_at	1.12e-09	4.14e-10	0.541559	JUN	Jun proto-oncogene, AP-1 transcription factor subunit
215193_x_at	2.14e-06	1.04e-06	0.541271	HLA-DRB3///HLA-DRB1	major histocompatibility complex, class II, DR beta 3///major histocompatibility complex, class II, DR beta 1
216051_x_at	1.15e-28	1.52e-29	0.541112	KIAA1217	KIAA1217
202687_s_at	1.94e-08	7.91e-09	0.541009	TNFSF10	tumor necrosis factor superfamily member 10
219713_at	2.1e-47	1.1e-48	0.540247	SHPK	sedoheptulokinase
203973_s_at	3.62e-13	1.06e-13	0.539876	CEBPD	CCAAT/enhancer binding protein delta
221215_s_at	2.15e-14	5.87e-15	0.539858	RIPK4	receptor interacting serine/threonine kinase 4
215719_x_at	3.23e-14	8.91e-15	0.539848	FAS	Fas cell surface death receptor
213553_x_at	8.64e-32	9.73e-33	0.53926	APOC1	apolipoprotein C1
200053_at	1.17e-31	1.33e-32	0.538935	SPAG7	sperm associated antigen 7
211360_s_at	5.43e-09	2.13e-09	0.538876	ITPR2	inositol 1,4,5-trisphosphate receptor type 2
202364_at	6.33e-21	1.2e-21	0.53848	MXI1	MAX interactor 1, dimerization protein
201990_s_at	1.08e-13	3.09e-14	0.538295	CREBL2	cAMP responsive element binding protein like 2
219980_at	1.02e-36	8.98e-38	0.538032	ABHD18	abhydrolase domain containing 18
209841_s_at	3.69e-45	2.16e-46	0.537764	LRRN3	leucine rich repeat neuronal 3
214486_x_at	1.2e-33	1.24e-34	0.537493	CFLAR	CASP8 and FADD like apoptosis regulator
221569_at	1.51e-15	3.86e-16	0.537219	AHI1	Abelson helper integration site 1
206869_at	2.1e-19	4.35e-20	0.537071	CHAD	chondroadherin
222186_at	1.54e-25	2.34e-26	0.53683	ZFAND6	zinc finger AN1-type containing 6
213519_s_at	4.1e-20	8.15e-21	0.536814	LAMA2	laminin subunit alpha 2
217235_x_at	2.63e-07	1.18e-07	0.536774	IGLL5///IGLV@	immunoglobulin lambda like polypeptide 5///immunoglobulin lambda variable cluster
219584_at	1.09e-05	5.68e-06	0.536693	PLA1A	phospholipase A1 member A
219315_s_at	3.11e-19	6.48e-20	0.535939	TMEM204	transmembrane protein 204
212013_at	1.35e-13	3.87e-14	0.535832	PXDN	peroxidasin
204304_s_at	8.15e-09	3.24e-09	0.535736	PROM1	prominin 1
202204_s_at	1.02e-21	1.87e-22	0.535647	AMFR	autocrine motility factor receptor
220968_s_at	3e-37	2.6e-38	0.535399	TSPAN9	tetraspanin 9
211612_s_at	1.01e-10	3.47e-11	0.535199	IL13RA1	interleukin 13 receptor subunit alpha 1
210346_s_at	1.39e-17	3.15e-18	0.534791	CLK4	CDC like kinase 4
214374_s_at	1.57e-16	3.8e-17	0.534547	PPFIBP1	PPFIA binding protein 1
209534_x_at	3e-23	5.09e-24	0.534217	AKAP13	A-kinase anchoring protein 13
210667_s_at	2.9e-11	9.66e-12	0.533915	C21orf33	chromosome 21 open reading frame 33
205755_at	3.4e-07	1.54e-07	0.533209	ITIH3	inter-alpha-trypsin inhibitor heavy chain 3
209289_at	3.59e-11	1.2e-11	0.533143	NFIB	nuclear factor I B
209623_at	1.9e-22	3.35e-23	0.532638	MCCC2	methylcrotonoyl-CoA carboxylase 2
212257_s_at	4.81e-24	7.83e-25	0.532625	SMARCA2	SWI/SNF related, matrix associated, actin dependent regulator of chromatin, subfamily a, member 2
213142_x_at	6.49e-16	1.62e-16	0.532451	GSAP	gamma-secretase activating protein
222150_s_at	3.54e-17	8.23e-18	0.532279	GSAP	gamma-secretase activating protein
206323_x_at	1.59e-23	2.65e-24	0.532058	OPHN1	oligophrenin 1
207697_x_at	1.76e-29	2.23e-30	0.531562	LILRB2	leukocyte immunoglobulin like receptor B2
64440_at	3.49e-31	4.05e-32	0.53092	IL17RC	interleukin 17 receptor C
204006_s_at	6.2e-12	1.97e-12	0.530607	FCGR3B///FCGR3A	Fc fragment of IgG receptor IIIb///Fc fragment of IgG receptor IIIa
200948_at	2.76e-21	5.15e-22	0.53039	MLF2	myeloid leukemia factor 2
221449_s_at	1e-10	3.46e-11	0.530072	ITFG1	integrin alpha FG-GAP repeat containing 1
218774_at	2.02e-07	8.95e-08	0.52874	DCPS	decapping enzyme, scavenger
219263_at	3.15e-14	8.67e-15	0.528719	RNF128	ring finger protein 128, E3 ubiquitin protein ligase
204534_at	1.36e-12	4.15e-13	0.528524	VTN	vitronectin
204055_s_at	1.25e-20	2.41e-21	0.528263	CTAGE5	CTAGE family member 5, ER export factor
210825_s_at	1.14e-27	1.57e-28	0.528211	PEBP1	phosphatidylethanolamine binding protein 1
205826_at	3.52e-39	2.8e-40	0.528192	MYOM2	myomesin 2
202815_s_at	3.42e-37	2.97e-38	0.528132	HEXIM1	hexamethylene bisacetamide inducible 1
221679_s_at	3.38e-12	1.06e-12	0.527877	ABHD6	abhydrolase domain containing 6
201615_x_at	1.94e-12	5.99e-13	0.527698	CALD1	caldesmon 1
212266_s_at	2.08e-24	3.34e-25	0.527612	SRSF5	serine and arginine rich splicing factor 5
AFFX-r2-Ec-bioC-3_at	3.13e-09	1.21e-09	0.527486
217904_s_at	9.8e-22	1.79e-22	0.527461	BACE1	beta-secretase 1
221014_s_at	3.9e-30	4.74e-31	0.52716	RAB33B	RAB33B, member RAS oncogene family
212588_at	1.15e-06	5.45e-07	0.526636	PTPRC	protein tyrosine phosphatase, receptor type C
206172_at	2.66e-09	1.02e-09	0.526606	IL13RA2	interleukin 13 receptor subunit alpha 2
213311_s_at	1.23e-16	2.96e-17	0.526343	MXRA7///TCF25	matrix remodeling associated 7///transcription factor 25
215203_at	7.29e-20	1.47e-20	0.526167	GOLGA4	golgin A4
201502_s_at	5.84e-14	1.64e-14	0.526103	NFKBIA	NFKB inhibitor alpha
221562_s_at	7.13e-26	1.07e-26	0.52603	SIRT3	sirtuin 3
212747_at	1.57e-29	1.99e-30	0.525655	ANKS1A	ankyrin repeat and sterile alpha motif domain containing 1A
213757_at	3.3e-11	1.1e-11	0.525366
200667_at	1.62e-30	1.94e-31	0.525315	UBE2D3	ubiquitin conjugating enzyme E2 D3
206893_at	1.27e-12	3.87e-13	0.525118	SALL1	spalt like transcription factor 1
205939_at	0.00306	0.00204	0.52503	CYP3A7	cytochrome P450 family 3 subfamily A member 7
210663_s_at	1.89e-09	7.12e-10	0.524952	KYNU	kynureninase
218384_at	1.85e-16	4.5e-17	0.524755	CARHSP1	calcium regulated heat stable protein 1
207224_s_at	1.2e-34	1.18e-35	0.524648	SIGLEC7	sialic acid binding Ig like lectin 7
206662_at	8.28e-17	1.97e-17	0.524371	GLRX	glutaredoxin
202688_at	7.18e-08	3.07e-08	0.524296	TNFSF10	tumor necrosis factor superfamily member 10
220437_at	0.00237	0.00156	0.523758	ANGPTL8	angiopoietin like 8
203043_at	5.23e-23	8.98e-24	0.52373	ZBED1	zinc finger BED-type containing 1
218102_at	8.81e-15	2.35e-15	0.523556	DERA	deoxyribose-phosphate aldolase
211143_x_at	2.34e-30	2.82e-31	0.5234	NR4A1	nuclear receptor subfamily 4 group A member 1
213645_at	4.67e-13	1.38e-13	0.523329	ENOSF1	enolase superfamily member 1
204451_at	4.46e-17	1.04e-17	0.522966	FZD1	frizzled class receptor 1
213839_at	2.13e-09	8.09e-10	0.522335
205291_at	6.61e-20	1.33e-20	0.522167	IL2RB	interleukin 2 receptor subunit beta
201858_s_at	5.29e-06	2.67e-06	0.521862	SRGN	serglycin
208562_s_at	1.17e-22	2.04e-23	0.521858	ABCC9	ATP binding cassette subfamily C member 9
204439_at	8.46e-07	3.97e-07	0.521556	IFI44L	interferon induced protein 44 like
205935_at	8.19e-27	1.18e-27	0.521292	FOXF1	forkhead box F1
202313_at	1.75e-16	4.26e-17	0.520819	PPP2R2A	protein phosphatase 2 regulatory subunit Balpha
208485_x_at	3.44e-20	6.81e-21	0.520256	CFLAR	CASP8 and FADD like apoptosis regulator
205270_s_at	3.02e-15	7.85e-16	0.519614	LCP2	lymphocyte cytosolic protein 2
207238_s_at	2.12e-09	8.04e-10	0.519566	PTPRC	protein tyrosine phosphatase, receptor type C
202085_at	4.46e-14	1.24e-14	0.519489	TJP2	tight junction protein 2
204882_at	1.34e-25	2.03e-26	0.519374	ARHGAP25	Rho GTPase activating protein 25
214226_at	1.36e-33	1.41e-34	0.519231	PRSS53	protease, serine 53
203433_at	4.2e-16	1.04e-16	0.519191	MTHFS	5,10-methenyltetrahydrofolate synthetase (5-formyltetrahydrofolate cyclo-ligase)
221748_s_at	5.68e-12	1.8e-12	0.519154	TNS1	tensin 1
215588_x_at	1.12e-15	2.84e-16	0.51881	RIOK3	RIO kinase 3
202704_at	3.66e-12	1.15e-12	0.518768	TOB1	transducer of ERBB2, 1
210119_at	1.65e-28	2.19e-29	0.518332	KCNJ15	potassium voltage-gated channel subfamily J member 15
221614_s_at	3.01e-29	3.86e-30	0.518173	RPH3AL	rabphilin 3A-like (without C2 domains)
217738_at	6e-07	2.77e-07	0.518107	NAMPT	nicotinamide phosphoribosyltransferase
205175_s_at	1.26e-11	4.09e-12	0.517253	KHK	ketohexokinase
204143_s_at	2e-14	5.46e-15	0.516397	ENOSF1	enolase superfamily member 1
202037_s_at	2.74e-23	4.64e-24	0.515752	SFRP1	secreted frizzled related protein 1
200847_s_at	4.59e-24	7.47e-25	0.515056	SARAF	store-operated calcium entry associated regulatory factor
205201_at	1.45e-44	8.75e-46	0.514861	GLI3	GLI family zinc finger 3
214584_x_at	4.97e-39	3.98e-40	0.514524	ACACB	acetyl-CoA carboxylase beta
219496_at	5.26e-13	1.56e-13	0.514413	SOWAHC	sosondowah ankyrin repeat domain family member C
202890_at	4.56e-13	1.35e-13	0.514213	MAP7	microtubule associated protein 7
210372_s_at	8.46e-15	2.26e-15	0.51412	TPD52L1	tumor protein D52-like 1
206505_at	1.27e-06	6.03e-07	0.51412	UGT2B4	UDP glucuronosyltransferase family 2 member B4
200784_s_at	1.08e-20	2.08e-21	0.514068	LRP1	LDL receptor related protein 1
212091_s_at	3.74e-23	6.37e-24	0.513822	COL6A1	collagen type VI alpha 1 chain
204824_at	2.1e-14	5.75e-15	0.513786	ENDOG	endonuclease G
214438_at	1.29e-19	2.65e-20	0.513774	HLX	H2.0 like homeobox
208289_s_at	1.62e-31	1.84e-32	0.512524	EI24	EI24, autophagy associated transmembrane protein
218614_at	1.73e-13	4.96e-14	0.512421	KIAA1551	KIAA1551
201060_x_at	1.56e-15	3.99e-16	0.512321	STOM	stomatin
214967_at	4.74e-24	7.73e-25	0.512274	SAMD4A	sterile alpha motif domain containing 4A
205758_at	2.16e-09	8.19e-10	0.512271	CD8A	CD8a molecule
221892_at	5.89e-11	2.01e-11	0.511832	H6PD	hexose-6-phosphate dehydrogenase/glucose 1-dehydrogenase
203688_at	7.57e-13	2.27e-13	0.511391	PKD2	polycystin 2, transient receptor potential cation channel
AFFX-ThrX-3_at	9.86e-05	5.62e-05	0.511383
209840_s_at	1.34e-27	1.85e-28	0.509935	LRRN3	leucine rich repeat neuronal 3
205405_at	3.76e-22	6.74e-23	0.509723	SEMA5A	semaphorin 5A
206995_x_at	1.57e-36	1.4e-37	0.508826	SCARF1	scavenger receptor class F member 1
202039_at	7.13e-20	1.44e-20	0.50882	MYO18A///TIAF1	myosin XVIIIA///TGFB1-induced anti-apoptotic factor 1
203915_at	0.00279	0.00185	0.507486	CXCL9	C-X-C motif chemokine ligand 9
208306_x_at	1.75e-08	7.13e-09	0.50719	HLA-DRB1	major histocompatibility complex, class II, DR beta 1
215620_at	1.65e-24	2.62e-25	0.507073	RREB1	ras responsive element binding protein 1
211503_s_at	2.39e-14	6.56e-15	0.506665	RAB14	RAB14, member RAS oncogene family
202426_s_at	1.07e-18	2.31e-19	0.506664	RXRA	retinoid X receptor alpha
209121_x_at	7.27e-21	1.39e-21	0.506646	NR2F2	nuclear receptor subfamily 2 group F member 2
218632_at	5.72e-26	8.53e-27	0.506522	HECTD3	HECT domain E3 ubiquitin protein ligase 3
219380_x_at	2.14e-15	5.52e-16	0.505804	POLH	DNA polymerase eta
204759_at	1e-20	1.93e-21	0.504726	RCBTB2	RCC1 and BTB domain containing protein 2
203198_at	4.46e-20	8.89e-21	0.504369	CDK9	cyclin dependent kinase 9
205500_at	5e-09	1.95e-09	0.504004	C5	complement component 5
212695_at	2.07e-19	4.29e-20	0.503936	CRY2	cryptochrome circadian clock 2
201859_at	1.6e-07	7.03e-08	0.503606	SRGN	serglycin
213656_s_at	1.4e-19	2.88e-20	0.503514	KLC1	kinesin light chain 1
203879_at	8.29e-14	2.34e-14	0.503487	PIK3CD	phosphatidylinositol-4,5-bisphosphate 3-kinase catalytic subunit delta
203760_s_at	9.45e-20	1.92e-20	0.503378	SLA	Src-like-adaptor
219648_at	2.79e-16	6.85e-17	0.502743	MREG	melanoregulin
200804_at	1.61e-29	2.03e-30	0.502241	TMBIM6	transmembrane BAX inhibitor motif containing 6
62987_r_at	1.71e-28	2.28e-29	0.50221	CACNG4	calcium voltage-gated channel auxiliary subunit gamma 4
207386_at	9.7e-18	2.19e-18	0.501806	CYP7B1	cytochrome P450 family 7 subfamily B member 1
205750_at	5.95e-12	1.89e-12	0.501428	BPHL	biphenyl hydrolase like
214676_x_at	5.08e-18	1.13e-18	0.501376	MUC3B	mucin 3B, cell surface associated
218505_at	4.07e-19	8.54e-20	0.50117	WDR59	WD repeat domain 59
209964_s_at	8.79e-20	1.78e-20	0.50076	ATXN7	ataxin 7
212646_at	1.2e-07	5.21e-08	0.500309	RFTN1	raftlin, lipid raft linker 1
213227_at	5.95e-14	1.67e-14	0.499987	PGRMC2	progesterone receptor membrane component 2
217752_s_at	2.74e-19	5.71e-20	0.499931	CNDP2	CNDP dipeptidase 2 (metallopeptidase M20 family)
212886_at	9.92e-14	2.82e-14	0.499306	CCDC69	coiled-coil domain containing 69
209119_x_at	3.29e-18	7.22e-19	0.499301	NR2F2	nuclear receptor subfamily 2 group F member 2
215029_at	6.89e-28	9.44e-29	0.499293
217858_s_at	3.16e-05	1.71e-05	0.499072	ARMCX3	armadillo repeat containing, X-linked 3
AFFX-r2-Bs-thr-M_s_at	3.6e-06	1.79e-06	0.499071
202388_at	0.000348	0.00021	0.499049	RGS2	regulator of G-protein signaling 2
207756_at	2.75e-22	4.91e-23	0.498597
202576_s_at	4.42e-38	3.7e-39	0.498529	DDX19A///DDX19B	DEAD-box helicase 19A///DEAD-box helicase 19B
206419_at	9.33e-18	2.1e-18	0.498008	RORC	RAR related orphan receptor C
211774_s_at	1.01e-16	2.43e-17	0.497957	MMACHC	methylmalonic aciduria (cobalamin deficiency) cblC type, with homocystinuria
221495_s_at	3.4e-32	3.76e-33	0.497769	MXRA7///TCF25	matrix remodeling associated 7///transcription factor 25
219375_at	3.77e-25	5.83e-26	0.497734	CEPT1	choline/ethanolamine phosphotransferase 1
200642_at	3.91e-22	7.02e-23	0.49769	SOD1	superoxide dismutase 1, soluble
210614_at	4.51e-06	2.26e-06	0.497093	TTPA	alpha tocopherol transfer protein
211144_x_at	2.61e-23	4.41e-24	0.496957	TARP///TRGV9///TRGC2	TCR gamma alternate reading frame protein///T cell receptor gamma variable 9///T cell receptor gamma constant 2
210399_x_at	7.22e-19	1.54e-19	0.496756	FUT6	fucosyltransferase 6
202922_at	1.48e-11	4.83e-12	0.495669	GCLC	glutamate-cysteine ligase catalytic subunit
208209_s_at	1.35e-07	5.91e-08	0.49565	C4BPB	complement component 4 binding protein beta
209962_at	2.01e-22	3.56e-23	0.495562	EPOR	erythropoietin receptor
201346_at	8.85e-15	2.36e-15	0.49555	ADIPOR2	adiponectin receptor 2
203282_at	2.99e-10	1.06e-10	0.495445	GBE1	glucan (1,4-alpha-), branching enzyme 1
210640_s_at	1.64e-10	5.75e-11	0.495208	GPER1	G protein-coupled estrogen receptor 1
207138_at	2.72e-31	3.14e-32	0.495205	PHF2	PHD finger protein 2
208086_s_at	9.96e-41	7.34e-42	0.494969	DMD	dystrophin
206211_at	1.84e-16	4.47e-17	0.494778	SELE	selectin E
201571_s_at	3.09e-10	1.1e-10	0.493096	DCTD	dCMP deaminase
215977_x_at	7.53e-09	2.98e-09	0.492387	GK	glycerol kinase
204363_at	6.24e-14	1.75e-14	0.492007	F3	coagulation factor III, tissue factor
212174_at	3.81e-10	1.36e-10	0.490476	AK2	adenylate kinase 2
40016_g_at	1.21e-12	3.69e-13	0.490436
219959_at	8.17e-07	3.83e-07	0.490213	MOCOS///PTHLH	molybdenum cofactor sulfurase///parathyroid hormone like hormone
205382_s_at	1.24e-17	2.81e-18	0.489766	CFD	complement factor D
204303_s_at	6.81e-26	1.02e-26	0.489656	CTIF	cap binding complex dependent translation initiation factor
201123_s_at	4.63e-05	2.54e-05	0.4892	EIF5A	eukaryotic translation initiation factor 5A
202304_at	1.7e-13	4.87e-14	0.48916	FNDC3A	fibronectin type III domain containing 3A
208873_s_at	3.88e-16	9.61e-17	0.489113	REEP5	receptor accessory protein 5
202393_s_at	4.06e-10	1.46e-10	0.48885	KLF10	Kruppel like factor 10
219243_at	5.96e-14	1.67e-14	0.488685	GIMAP4	GTPase, IMAP family member 4
213296_at	8.18e-24	1.35e-24	0.488532	RER1	retention in endoplasmic reticulum sorting receptor 1
209496_at	1.11e-08	4.44e-09	0.487886	RARRES2	retinoic acid receptor responder 2
205843_x_at	3.76e-33	3.97e-34	0.487722	CRAT	carnitine O-acetyltransferase
215775_at	9.03e-15	2.42e-15	0.487675	THBS1	thrombospondin 1
203380_x_at	1.94e-28	2.59e-29	0.48767	SRSF5	serine and arginine rich splicing factor 5
58900_at	8.33e-38	7.06e-39	0.486838
206580_s_at	1.01e-12	3.04e-13	0.486639	EFEMP2	EGF containing fibulin like extracellular matrix protein 2
220346_at	4.05e-18	8.98e-19	0.486637	MTHFD2L	methylenetetrahydrofolate dehydrogenase (NADP+ dependent) 2-like
203997_at	4.1e-14	1.14e-14	0.486092	PTPN3	protein tyrosine phosphatase, non-receptor type 3
214506_at	2.65e-46	1.45e-47	0.4845	GAGE2C///GAGE1	G antigen 2C///G antigen 1
201093_x_at	5.64e-24	9.22e-25	0.484394	SDHA	succinate dehydrogenase complex flavoprotein subunit A
211627_x_at	7.7e-30	9.55e-31	0.484336	ESR1	estrogen receptor 1
218330_s_at	5.51e-08	2.33e-08	0.48406	NAV2	neuron navigator 2
208436_s_at	1.33e-12	4.05e-13	0.48386	IRF7	interferon regulatory factor 7
41387_r_at	1.15e-35	1.07e-36	0.48293	KDM6B	lysine demethylase 6B
217179_x_at	8.7e-11	2.99e-11	0.482801	BMS1P20	BMS1, ribosome biogenesis factor pseudogene 20
213592_at	2.07e-15	5.34e-16	0.482648	APLNR	apelin receptor
217157_x_at	1.09e-10	3.78e-11	0.482386
205945_at	1.37e-05	7.15e-06	0.482338	IL6R	interleukin 6 receptor
200918_s_at	4.3e-21	8.1e-22	0.482207	SRPRA	SRP receptor alpha subunit
213362_at	7.46e-21	1.42e-21	0.482033	PTPRD	protein tyrosine phosphatase, receptor type D
216153_x_at	2.53e-34	2.53e-35	0.481637	RECK	reversion inducing cysteine rich protein with kazal motifs
201489_at	1.36e-15	3.48e-16	0.481386	PPIF	peptidylprolyl isomerase F
211135_x_at	3.54e-31	4.11e-32	0.480762	LILRB3///LILRB2	leukocyte immunoglobulin like receptor B3///leukocyte immunoglobulin like receptor B2
200785_s_at	9.14e-18	2.06e-18	0.480698	LRP1	LDL receptor related protein 1
205525_at	8.28e-15	2.21e-15	0.480607	CALD1	caldesmon 1
209728_at	0.0121	0.00872	0.480606	HLA-DRB4	major histocompatibility complex, class II, DR beta 4
221242_at	6.52e-31	7.65e-32	0.479676
219027_s_at	4.78e-35	4.61e-36	0.479301	MYO9A	myosin IXA
219870_at	4.13e-13	1.22e-13	0.479209	ATF7IP2	activating transcription factor 7 interacting protein 2
218562_s_at	2.53e-22	4.51e-23	0.479209	TMEM57///ADD3	transmembrane protein 57///adducin 3
216491_x_at	1.02e-06	4.83e-07	0.479116	IGHM	immunoglobulin heavy constant mu
203662_s_at	8.82e-10	3.25e-10	0.478981	TMOD1	tropomodulin 1
221692_s_at	6.9e-14	1.94e-14	0.478966	MRPL34	mitochondrial ribosomal protein L34
209297_at	9.55e-24	1.58e-24	0.478188	ITSN1	intersectin 1
214461_at	0.000167	9.77e-05	0.47765	LBP	lipopolysaccharide binding protein
218004_at	2.11e-29	2.68e-30	0.476122	BSDC1	BSD domain containing 1
209456_s_at	5.01e-27	7.14e-28	0.475977	FBXW11	F-box and WD repeat domain containing 11
207554_x_at	3.64e-44	2.24e-45	0.475791	TBXA2R	thromboxane A2 receptor
221860_at	3.11e-12	9.72e-13	0.475484	HNRNPL	heterogeneous nuclear ribonucleoprotein L
213596_at	1.21e-16	2.92e-17	0.47541	CASP4	caspase 4
222021_x_at	4.82e-23	8.27e-24	0.475395	SDHAP1	succinate dehydrogenase complex flavoprotein subunit A pseudogene 1
201616_s_at	7.06e-09	2.79e-09	0.475098	CALD1	caldesmon 1
210678_s_at	7.01e-23	1.21e-23	0.475061	AGPAT2	1-acylglycerol-3-phosphate O-acyltransferase 2
202444_s_at	1.33e-06	6.35e-07	0.474611	ERLIN1	ER lipid raft associated 1
203146_s_at	9.77e-20	1.99e-20	0.47454	GABBR1	gamma-aminobutyric acid type B receptor subunit 1
205369_x_at	1.75e-12	5.39e-13	0.47428	DBT	dihydrolipoamide branched chain transacylase E2
206484_s_at	0.000596	0.000368	0.474105	XPNPEP2	X-prolyl aminopeptidase 2
208942_s_at	4.62e-19	9.73e-20	0.472736	SEC62	SEC62 homolog, preprotein translocation factor
203835_at	5.07e-12	1.6e-12	0.472431	LRRC32	leucine rich repeat containing 32
218559_s_at	6.19e-09	2.44e-09	0.472285	MAFB	MAF bZIP transcription factor B
208480_s_at	6.71e-17	1.59e-17	0.472243	ABCC6	ATP binding cassette subfamily C member 6
214058_at	3.55e-12	1.11e-12	0.471929	MYCL	v-myc avian myelocytomatosis viral oncogene lung carcinoma derived homolog
217167_x_at	3.04e-13	8.87e-14	0.471781	GK	glycerol kinase
38964_r_at	8.06e-26	1.21e-26	0.471369	WAS	Wiskott-Aldrich syndrome
219450_at	9.17e-11	3.15e-11	0.470882	C4orf19	chromosome 4 open reading frame 19
214181_x_at	2.14e-18	4.66e-19	0.470772	LST1	leukocyte specific transcript 1
205660_at	5.84e-08	2.48e-08	0.470634	OASL	2'-5'-oligoadenylate synthetase like
201939_at	8.71e-11	2.99e-11	0.470427	PLK2	polo like kinase 2
205776_at	2.57e-06	1.26e-06	0.469946	FMO5	flavin containing monooxygenase 5
213001_at	1.57e-13	4.5e-14	0.469524	ANGPTL2	angiopoietin like 2
221814_at	3.28e-16	8.08e-17	0.469461	ADGRA2	adhesion G protein-coupled receptor A2
206170_at	3.69e-14	1.02e-14	0.469441	ADRB2	adrenoceptor beta 2
216769_x_at	5.11e-23	8.78e-24	0.46932	LURAP1L	leucine rich adaptor protein 1 like
214096_s_at	3.42e-17	7.94e-18	0.469241	SHMT2	serine hydroxymethyltransferase 2
201220_x_at	1.75e-08	7.1e-09	0.469114	CTBP2	C-terminal binding protein 2
211991_s_at	1.53e-05	8.02e-06	0.468859	HLA-DPA1	major histocompatibility complex, class II, DP alpha 1
214076_at	2.33e-33	2.44e-34	0.468273	GFOD2	glucose-fructose oxidoreductase domain containing 2
47069_at	2.18e-17	5.02e-18	0.468272	PRR5	proline rich 5
211395_x_at	1.86e-18	4.04e-19	0.467694	FCGR2C	Fc fragment of IgG receptor IIc (gene/pseudogene)
204748_at	4.88e-15	1.28e-15	0.46699	PTGS2	prostaglandin-endoperoxide synthase 2
219442_at	6.26e-23	1.08e-23	0.466642
215051_x_at	8.23e-12	2.63e-12	0.466434	AIF1	allograft inflammatory factor 1
208609_s_at	4.87e-37	4.26e-38	0.466424	TNXB///TNXA	tenascin XB///tenascin XA (pseudogene)
222311_s_at	5.94e-19	1.26e-19	0.466404	SCAF4	SR-related CTD associated factor 4
219102_at	8.27e-30	1.03e-30	0.466221	RCN3	reticulocalbin 3
219427_at	1.15e-32	1.24e-33	0.466135	FAT4	FAT atypical cadherin 4
204800_s_at	6.39e-20	1.28e-20	0.465904	DHRS12	dehydrogenase/reductase 12
203453_at	3.29e-10	1.17e-10	0.465261	SCNN1A	sodium channel epithelial 1 alpha subunit
214508_x_at	1.76e-11	5.75e-12	0.464571	CREM	cAMP responsive element modulator
201626_at	2e-05	1.06e-05	0.464509	INSIG1	insulin induced gene 1
212231_at	4.95e-15	1.3e-15	0.46371	FBXO21	F-box protein 21
219304_s_at	8.2e-08	3.52e-08	0.463253	PDGFD	platelet derived growth factor D
204570_at	2.64e-09	1.01e-09	0.46323	COX7A1	cytochrome c oxidase subunit 7A1
219077_s_at	1.89e-15	4.86e-16	0.462938	WWOX	WW domain containing oxidoreductase
210915_x_at	1.59e-07	7.01e-08	0.462699	TRBC1///TRBV19	T cell receptor beta constant 1///T cell receptor beta variable 19
209420_s_at	2.59e-16	6.34e-17	0.462313	SMPD1	sphingomyelin phosphodiesterase 1
208705_s_at	1.9e-21	3.52e-22	0.461739	EIF5	eukaryotic translation initiation factor 5
210784_x_at	7.93e-28	1.09e-28	0.461559	LILRB3///LILRB2	leukocyte immunoglobulin like receptor B3///leukocyte immunoglobulin like receptor B2
207752_x_at	2.25e-33	2.35e-34	0.461333	PRB2///PRB1	proline rich protein BstNI subfamily 2///proline rich protein BstNI subfamily 1
218491_s_at	5.76e-15	1.52e-15	0.461273	THYN1	thymocyte nuclear protein 1
215244_at	1.53e-21	2.82e-22	0.461069	DGCR5	DiGeorge syndrome critical region gene 5 (non-protein coding)
208782_at	3.27e-07	1.48e-07	0.460961	FSTL1	follistatin like 1
219622_at	3.72e-10	1.33e-10	0.460625	RAB20	RAB20, member RAS oncogene family
214453_s_at	2.17e-05	1.16e-05	0.460451	IFI44	interferon induced protein 44
209436_at	6.85e-23	1.18e-23	0.460441	SPON1	spondin 1
209515_s_at	3.77e-09	1.46e-09	0.460376	RAB27A	RAB27A, member RAS oncogene family
218086_at	2.65e-18	5.81e-19	0.460053	NPDC1	neural proliferation, differentiation and control 1
212671_s_at	0.0016	0.00104	0.459778	HLA-DQA2///HLA-DQA1	major histocompatibility complex, class II, DQ alpha 2///major histocompatibility complex, class II, DQ alpha 1
213263_s_at	6.47e-12	2.06e-12	0.459585	PCBP2	poly(rC) binding protein 2
207051_at	0.000333	0.0002	0.459484	SLC17A4	solute carrier family 17 member 4
211454_x_at	1.68e-20	3.26e-21	0.4594	FKSG49	FKSG49
218717_s_at	9.95e-35	9.76e-36	0.458688	P3H2	prolyl 3-hydroxylase 2
205269_at	7.57e-12	2.42e-12	0.458423	LCP2	lymphocyte cytosolic protein 2
213438_at	3.38e-13	9.9e-14	0.458386	NFASC	neurofascin
202794_at	9.02e-12	2.89e-12	0.458162	INPP1	inositol polyphosphate-1-phosphatase
215930_s_at	2.38e-21	4.42e-22	0.457993	CTAGE5	CTAGE family member 5, ER export factor
213593_s_at	2.36e-09	8.97e-10	0.457896	TRA2A	transformer 2 alpha homolog
206049_at	4.16e-20	8.28e-21	0.457575	SELP	selectin P
213146_at	5.16e-27	7.37e-28	0.45733	KDM6B	lysine demethylase 6B
211732_x_at	2.81e-11	9.33e-12	0.45711	HNMT	histamine N-methyltransferase
217653_x_at	1.69e-12	5.2e-13	0.457
216224_s_at	7.43e-26	1.11e-26	0.456774	HDAC6	histone deacetylase 6
210554_s_at	4.63e-08	1.95e-08	0.456735	CTBP2	C-terminal binding protein 2
201924_at	2.08e-19	4.29e-20	0.456649	AFF1	AF4/FMR2 family member 1
210146_x_at	2.59e-18	5.67e-19	0.456613	LOC652626///LILRA6///LILRB2	similar to Leukocyte immunoglobulin-like receptor subfamily B member 2 precursor (Leukocyte immunoglobulin-like receptor 2) (LIR-2) (Immunoglobulin-like transcript 4) (ILT-4) (Monocyte/macrophage immunoglobulin-like receptor 10) (MIR-10) (CD85d ant...///leukocyte immunoglobulin like receptor A6///leukocyte immunoglobulin like receptor B2
214437_s_at	4.07e-10	1.46e-10	0.456587	SHMT2	serine hydroxymethyltransferase 2
210597_x_at	8.59e-35	8.39e-36	0.456408	PRB2///PRB1	proline rich protein BstNI subfamily 2///proline rich protein BstNI subfamily 1
203317_at	1.21e-31	1.37e-32	0.455132	PSD4	pleckstrin and Sec7 domain containing 4
202030_at	1e-14	2.69e-15	0.45463	BCKDK	branched chain ketoacid dehydrogenase kinase
213502_x_at	2.55e-07	1.14e-07	0.454612	GUSBP11	glucuronidase, beta pseudogene 11
201696_at	2.95e-25	4.54e-26	0.454578	SRSF4	serine and arginine rich splicing factor 4
222336_at	2.25e-19	4.67e-20	0.454055	SMIM14	small integral membrane protein 14
201108_s_at	3.37e-05	1.83e-05	0.453992	THBS1	thrombospondin 1
220035_at	4.84e-13	1.43e-13	0.453512	NUP210	nucleoporin 210
203059_s_at	8e-20	1.62e-20	0.453476	PAPSS2	3'-phosphoadenosine 5'-phosphosulfate synthase 2
206682_at	9.45e-23	1.64e-23	0.453141	CLEC10A	C-type lectin domain family 10 member A
215269_at	6.32e-20	1.27e-20	0.453071	TRAPPC10	trafficking protein particle complex 10
217741_s_at	1.52e-06	7.28e-07	0.452222	ZFAND5	zinc finger AN1-type containing 5
209731_at	4.38e-19	9.2e-20	0.451796	NTHL1	nth like DNA glycosylase 1
204046_at	2.05e-38	1.7e-39	0.451585	PLCB2	phospholipase C beta 2
210177_at	1.02e-15	2.57e-16	0.451273	TRIM15	tripartite motif containing 15
218483_s_at	5.47e-26	8.15e-27	0.451217	IFT46	intraflagellar transport 46
217685_at	2.55e-26	3.74e-27	0.451174	SLC16A3	solute carrier family 16 member 3
215032_at	6.86e-20	1.38e-20	0.451044	RREB1	ras responsive element binding protein 1
208003_s_at	2.45e-10	8.67e-11	0.450986	NFAT5	nuclear factor of activated T-cells 5
203971_at	4.85e-18	1.08e-18	0.450531	SLC31A1	solute carrier family 31 member 1
201490_s_at	2.41e-05	1.29e-05	0.450506	PPIF	peptidylprolyl isomerase F
202784_s_at	9.16e-06	4.72e-06	0.450504	NNT	nicotinamide nucleotide transhydrogenase
221698_s_at	4.38e-12	1.38e-12	0.450375	CLEC7A	C-type lectin domain family 7 member A
212496_s_at	5.49e-11	1.87e-11	0.450137	KDM4B	lysine demethylase 4B
201413_at	9.24e-13	2.78e-13	0.449468	HSD17B4	hydroxysteroid 17-beta dehydrogenase 4
34689_at	7.46e-19	1.59e-19	0.449435	TREX1	three prime repair exonuclease 1
202838_at	3.11e-16	7.65e-17	0.449423	FUCA1	fucosidase, alpha-L- 1, tissue
214148_at	3.18e-26	4.69e-27	0.44861	LOC100507424	uncharacterized LOC100507424
218810_at	5.13e-13	1.52e-13	0.448601	ZC3H12A	zinc finger CCCH-type containing 12A
220691_at	4.38e-37	3.82e-38	0.448149	SGMS1	sphingomyelin synthase 1
207832_at	1.03e-42	6.9e-44	0.44782	BAIAP2	BAI1 associated protein 2
215005_at	3.51e-07	1.59e-07	0.447659	NECAB2	N-terminal EF-hand calcium binding protein 2
216060_s_at	5.05e-10	1.83e-10	0.447486	DAAM1	dishevelled associated activator of morphogenesis 1
209293_x_at	2.81e-28	3.78e-29	0.447172	ID4	inhibitor of DNA binding 4, HLH protein
211000_s_at	5.55e-05	3.08e-05	0.446945	IL6ST	interleukin 6 signal transducer
219957_at	7.04e-15	1.87e-15	0.446878	RUFY2	RUN and FYVE domain containing 2
214151_s_at	8.06e-13	2.42e-13	0.446875	CCPG1	cell cycle progression 1
201749_at	3.75e-28	5.07e-29	0.446704	ECE1	endothelin converting enzyme 1
204848_x_at	1.39e-16	3.36e-17	0.446502	HBG2///HBG1	hemoglobin subunit gamma 2///hemoglobin subunit gamma 1
209146_at	1.89e-09	7.15e-10	0.446318	MSMO1	methylsterol monooxygenase 1
201708_s_at	3.6e-06	1.78e-06	0.44597	NIPSNAP1	nipsnap homolog 1 (C. elegans)
203400_s_at	5.81e-11	1.98e-11	0.445768	TF	transferrin
203857_s_at	1.86e-11	6.08e-12	0.44503	PDIA5	protein disulfide isomerase family A member 5
204416_x_at	7.35e-18	1.64e-18	0.444716	APOC1	apolipoprotein C1
221656_s_at	1.02e-14	2.73e-15	0.444358	ARHGEF10L	Rho guanine nucleotide exchange factor 10 like
219191_s_at	1.59e-24	2.53e-25	0.444269	BIN2	bridging integrator 2
AFFX-r2-Bs-thr-5_s_at	7.36e-06	3.76e-06	0.444209
208919_s_at	2.45e-16	5.98e-17	0.444131	NADK	NAD kinase
204348_s_at	1.77e-06	8.55e-07	0.443654	AK4	adenylate kinase 4
AFFX-r2-Bs-phe-3_at	3.07e-08	1.27e-08	0.443642
201427_s_at	7.72e-21	1.48e-21	0.443436	SEPP1	selenoprotein P, plasma, 1
35776_at	8.44e-17	2.01e-17	0.443332	ITSN1	intersectin 1
219431_at	5.3e-32	5.9e-33	0.443314	ARHGAP10	Rho GTPase activating protein 10
210056_at	9.31e-08	4.02e-08	0.443306	RND1	Rho family GTPase 1
213753_x_at	1.69e-23	2.84e-24	0.44317	EIF5A	eukaryotic translation initiation factor 5A
214965_at	4.45e-17	1.04e-17	0.442918	SPATA2L	spermatogenesis associated 2 like
202152_x_at	1.36e-20	2.63e-21	0.442873	USF2	upstream transcription factor 2, c-fos interacting
222271_at	1.67e-35	1.57e-36	0.442499
202613_at	5.92e-10	2.15e-10	0.441887	CTPS1	CTP synthase 1
207245_at	0.0064	0.00445	0.441697	UGT2B17	UDP glucuronosyltransferase family 2 member B17
202752_x_at	3.11e-18	6.81e-19	0.441326	SLC7A8	solute carrier family 7 member 8
209475_at	1.19e-20	2.3e-21	0.4408	USP15	ubiquitin specific peptidase 15
213169_at	5.07e-10	1.83e-10	0.4403	SEMA5A	semaphorin 5A
222078_at	3.27e-05	1.77e-05	0.440198
211985_s_at	2.39e-07	1.07e-07	0.440062	CALM1	calmodulin 1
201058_s_at	1.11e-05	5.77e-06	0.439718	MYL9	myosin light chain 9
217626_at	0.00266	0.00176	0.439439	AKR1C2	aldo-keto reductase family 1, member C2
203657_s_at	2e-13	5.78e-14	0.439438	CTSF	cathepsin F
201121_s_at	5.45e-12	1.72e-12	0.439146	PGRMC1	progesterone receptor membrane component 1
203851_at	8.04e-14	2.27e-14	0.439048	IGFBP6	insulin like growth factor binding protein 6
210835_s_at	1.43e-06	6.85e-07	0.438798	CTBP2	C-terminal binding protein 2
209006_s_at	2.6e-08	1.07e-08	0.438484	RSRP1	arginine and serine rich protein 1
208943_s_at	1.74e-16	4.21e-17	0.438403	SEC62	SEC62 homolog, preprotein translocation factor
207378_at	6.97e-33	7.42e-34	0.438241	TREH	trehalase
207576_x_at	7.98e-13	2.39e-13	0.438151	OXT	oxytocin/neurophysin I prepropeptide
211219_s_at	4.2e-44	2.61e-45	0.438001	LHX2	LIM homeobox 2
206966_s_at	5.51e-26	8.22e-27	0.437613	KLF12	Kruppel like factor 12
207698_at	4.32e-12	1.36e-12	0.437483	LINC01558	long intergenic non-protein coding RNA 1558
212736_at	3.19e-13	9.32e-14	0.43721	C16orf45	chromosome 16 open reading frame 45
205876_at	9.85e-40	7.64e-41	0.43695	LIFR	leukemia inhibitory factor receptor alpha
202948_at	4.18e-12	1.31e-12	0.436923	IL1R1	interleukin 1 receptor type 1
36475_at	6.56e-12	2.09e-12	0.436813	GCAT	glycine C-acetyltransferase
214873_at	1.14e-15	2.9e-16	0.436688	LRP5L	LDL receptor related protein 5 like
218893_at	3.72e-13	1.09e-13	0.436627	ISOC2	isochorismatase domain containing 2
205161_s_at	7.05e-14	1.99e-14	0.43611	PEX11A	peroxisomal biogenesis factor 11 alpha
211652_s_at	0.00156	0.00101	0.435741	LBP	lipopolysaccharide binding protein
215501_s_at	2.57e-08	1.06e-08	0.435301	DUSP10	dual specificity phosphatase 10
218920_at	1.9e-13	5.48e-14	0.433863	FAM193B	family with sequence similarity 193 member B
210968_s_at	8.56e-10	3.15e-10	0.433823	RTN4	reticulon 4
211990_at	1.47e-05	7.72e-06	0.433632	HLA-DPA1	major histocompatibility complex, class II, DP alpha 1
203179_at	1.5e-10	5.24e-11	0.433495	FRA10AC1///GALT	fragile site, folic acid type, rare, fra(10)(q23.3) or fra(10)(q24.2) candidate 1///galactose-1-phosphate uridylyltransferase
213095_x_at	2.57e-10	9.09e-11	0.433456	AIF1	allograft inflammatory factor 1
214879_x_at	2.35e-23	3.96e-24	0.43338	USF2	upstream transcription factor 2, c-fos interacting
201032_at	2.63e-13	7.65e-14	0.433362	BLCAP	bladder cancer associated protein
205025_at	1.82e-23	3.06e-24	0.432886	ZBTB48	zinc finger and BTB domain containing 48
219044_at	1.54e-07	6.78e-08	0.432836	THNSL2	threonine synthase like 2
214002_at	5.84e-30	7.17e-31	0.43267	MYL6	myosin light chain 6
213444_at	1.73e-17	3.97e-18	0.432572	ZNF862	zinc finger protein 862
204265_s_at	2.19e-22	3.89e-23	0.432272	GPSM3	G-protein signaling modulator 3
222317_at	2.4e-12	7.44e-13	0.432128	PDE3B	phosphodiesterase 3B
202627_s_at	0.00202	0.00132	0.431982	SERPINE1	serpin family E member 1
209280_at	3.63e-22	6.52e-23	0.431263	MRC2	mannose receptor C type 2
217957_at	2.58e-11	8.55e-12	0.431093	CFAP20	cilia and flagella associated protein 20
214574_x_at	3.53e-17	8.22e-18	0.430882	LST1	leukocyte specific transcript 1
220180_at	6.94e-10	2.54e-10	0.430471	CCDC68	coiled-coil domain containing 68
203468_at	4.92e-15	1.3e-15	0.430055	CDK10	cyclin dependent kinase 10
[truncated: 20,269 more rows]

## Sheet: GSE14520DEGs
ID	adj.P.Val	P.Value	logFC	Gene.symbol	Gene.title
220491_at	3.82e-101	5.49e-104	5.44558	HAMP	hepcidin antimicrobial peptide
207608_x_at	2.07e-114	1.3e-117	5.19371	CYP1A2	cytochrome P450 family 1 subfamily A member 2
207609_s_at	5.69e-130	1.53e-133	4.24271	CYP1A2	cytochrome P450 family 1 subfamily A member 2
217546_at	9.02e-89	3.68e-91	4.11726	MT1M	metallothionein 1M
207201_s_at	2.02e-73	2.38e-75	4.0838	SLC22A1	solute carrier family 22 member 1
1494_f_at	1.01e-75	9.81e-78	4.06447	CYP2A6	cytochrome P450 family 2 subfamily A member 6
213629_x_at	6.89e-100	1.11e-102	3.98175	MT1F	metallothionein 1F
209614_at	8.1e-94	2.33e-96	3.96605	ADH1C///ADH1B///ADH1A	alcohol dehydrogenase 1C (class I), gamma polypeptide///alcohol dehydrogenase 1B (class I), beta polypeptide///alcohol dehydrogenase 1A (class I), alpha polypeptide
214320_x_at	1.37e-75	1.35e-77	3.94863	CYP2A6	cytochrome P450 family 2 subfamily A member 6
206797_at	9.34e-114	6.71e-117	3.81177	NAT2	N-acetyltransferase 2
211295_x_at	1.86e-78	1.58e-80	3.80664	CYP2A6	cytochrome P450 family 2 subfamily A member 6
206727_at	1.29e-65	2.36e-67	3.74756	C9	complement component 9
209189_at	2.31e-107	2.29e-110	3.74073	FOS	Fos proto-oncogene, AP-1 transcription factor subunit
206754_s_at	1.8e-81	1.25e-83	3.59004	CYP2B7P	cytochrome P450 family 2 subfamily B member 7, pseudogene
222083_at	1.7e-90	6.11e-93	3.57342	GLYAT	glycine-N-acyltransferase
207262_at	6.92e-108	6.52e-111	3.53837	APOF	apolipoprotein F
206354_at	3.7e-61	8.99e-63	3.52658	SLCO1B3	solute carrier organic anion transporter family member 1B3
207244_x_at	1.34e-79	1.03e-81	3.50725	CYP2A6	cytochrome P450 family 2 subfamily A member 6
217165_x_at	2.19e-93	6.7e-96	3.50145	MT1F	metallothionein 1F
220801_s_at	1.13e-76	1.05e-78	3.48777	HAO2	hydroxyacid oxidase 2
204745_x_at	3.49e-86	1.64e-88	3.48486	MT1G	metallothionein 1G
218002_s_at	4.84e-151	6.53e-155	3.45605	CXCL14	C-X-C motif chemokine ligand 14
206755_at	6.26e-103	8.43e-106	3.43781	CYP2B6	cytochrome P450 family 2 subfamily B member 6
220432_s_at	1.4e-103	1.83e-106	3.42793	CYP39A1	cytochrome P450 family 39 subfamily A member 1
205531_s_at	1.35e-81	9.11e-84	3.42604	GLS2	glutaminase 2
210524_x_at	2.44e-95	6.14e-98	3.4101
207102_at	1.81e-68	2.88e-70	3.4091	AKR1D1	aldo-keto reductase family 1, member D1
214621_at	3.8e-80	2.83e-82	3.40737	GYS2	glycogen synthase 2
205866_at	5.1e-133	1.14e-136	3.36119	FCN3	ficolin 3
205999_x_at	2.89e-61	6.97e-63	3.35711	CYP3A4	cytochrome P450 family 3 subfamily A member 4
211896_s_at	8.16e-79	6.82e-81	3.30885	DCN	decorin
202992_at	1.52e-81	1.05e-83	3.28347	C7	complement component 7
208147_s_at	6.45e-58	1.85e-59	3.20795	CYP2C8	cytochrome P450 family 2 subfamily C member 8
201893_x_at	3.08e-75	3.1e-77	3.20092	DCN	decorin
204326_x_at	2.64e-83	1.53e-85	3.1878	MT1X	metallothionein 1X
212859_x_at	1.12e-76	1.04e-78	3.18253	MT1E	metallothionein 1E
206024_at	4.08e-47	2.17e-48	3.1645	HPD	4-hydroxyphenylpyruvate dioxygenase
208367_x_at	2.61e-62	5.92e-64	3.15709	CYP3A4	cytochrome P450 family 3 subfamily A member 4
217022_s_at	1.95e-54	6.69e-56	3.15459	IGHA2///IGHA1	immunoglobulin heavy constant alpha 2 (A2m marker)///immunoglobulin heavy constant alpha 1
209687_at	2.13e-95	5.26e-98	3.14944	CXCL12	C-X-C motif chemokine ligand 12
209976_s_at	1.5e-41	1.07e-42	3.12511	CYP2E1	cytochrome P450 family 2 subfamily E member 1
1431_at	5.11e-40	3.89e-41	3.11723	CYP2E1	cytochrome P450 family 2 subfamily E member 1
205695_at	8.37e-46	4.73e-47	3.11109	SDS	serine dehydratase
206461_x_at	1.47e-81	1e-83	3.08738	MT1H	metallothionein 1H
206262_at	4.22e-55	1.4e-56	3.07838	ADH1C///ADH1B///ADH1A	alcohol dehydrogenase 1C (class I), gamma polypeptide///alcohol dehydrogenase 1B (class I), beta polypeptide///alcohol dehydrogenase 1A (class I), alpha polypeptide
219954_s_at	9.07e-79	7.65e-81	3.07337	GBA3	glucosylceramidase beta 3 (gene/pseudogene)
211813_x_at	1.09e-78	9.23e-81	3.0688	DCN	decorin
207185_at	1.24e-50	5.52e-52	3.0477	SLC10A1	solute carrier family 10 member 1
208581_x_at	5.51e-83	3.31e-85	3.04498	MT1X	metallothionein 1X
207027_at	8.06e-83	5.08e-85	3.03698	HGFAC	HGF activator
204428_s_at	4.2e-127	1.32e-130	3.01609	LCAT	lecithin-cholesterol acyltransferase
210328_at	1.71e-57	5.03e-59	3.0072	GNMT	glycine N-methyltransferase
209541_at	3.24e-72	4.09e-74	2.99498	IGF1	insulin like growth factor 1
217319_x_at	2.64e-79	2.13e-81	2.97362	LOC654164///CYP4A22///CYP4A11	similar to cytochrome P450, family 4, subfamily A, polypeptide 22///cytochrome P450 family 4 subfamily A member 22///cytochrome P450 family 4 subfamily A member 11
205554_s_at	4.16e-99	7.28e-102	2.9406	DNASE1L3	deoxyribonuclease 1 like 3
204719_at	3.78e-65	7.2e-67	2.94044	ABCA8	ATP binding cassette subfamily A member 8
207407_x_at	2.65e-71	3.54e-73	2.93385	CYP4A11	cytochrome P450 family 4 subfamily A member 11
208383_s_at	3.66e-54	1.3e-55	2.93116	PCK1	phosphoenolpyruvate carboxykinase 1
205404_at	1.37e-44	8.24e-46	2.92903	HSD11B1	hydroxysteroid 11-beta dehydrogenase 1
214421_x_at	1.05e-57	3.05e-59	2.91287	CYP2C9	cytochrome P450 family 2 subfamily C member 9
206840_at	6.56e-60	1.69e-61	2.91104	AFM	afamin
204704_s_at	6.63e-57	2.01e-58	2.90495	ALDOB	aldolase, fructose-bisphosphate B
217558_at	1.12e-60	2.82e-62	2.8982	CYP2C9	cytochrome P450 family 2 subfamily C member 9
201694_s_at	1.4e-89	5.3e-92	2.87486	EGR1	early growth response 1
205433_at	3.54e-54	1.24e-55	2.8718	BCHE	butyrylcholinesterase
206753_at	1.25e-73	1.42e-75	2.86885	RDH16	retinol dehydrogenase 16 (all-trans)
205019_s_at	7.26e-152	6.52e-156	2.85286	VIPR1	vasoactive intestinal peptide receptor 1
216336_x_at	1.42e-80	1.04e-82	2.84622	MT1M	metallothionein 1M
205998_x_at	3.92e-79	3.2e-81	2.8312	CYP3A4	cytochrome P450 family 3 subfamily A member 4
205225_at	1.58e-116	8.52e-120	2.81382	ESR1	estrogen receptor 1
216025_x_at	8.07e-58	2.33e-59	2.80736	CYP2C9///CYP2C19	cytochrome P450 family 2 subfamily C member 9///cytochrome P450 family 2 subfamily C member 19
206930_at	2.06e-66	3.63e-68	2.77458	GLYAT	glycine-N-acyltransferase
201693_s_at	4.08e-100	6.41e-103	2.76352	EGR1	early growth response 1
209540_at	1.01e-73	1.13e-75	2.75994	IGF1	insulin like growth factor 1
208937_s_at	2.42e-78	2.1e-80	2.74725	ID1	inhibitor of DNA binding 1, HLH protein
207718_x_at	2.84e-85	1.44e-87	2.743	CYP2A13///CYP2A7P1///CYP2A7///CYP2A6	cytochrome P450 family 2 subfamily A member 13///cytochrome P450 family 2 subfamily A member 7 pseudogene 1///cytochrome P450 family 2 subfamily A member 7///cytochrome P450 family 2 subfamily A member 6
216661_x_at	1.74e-60	4.39e-62	2.74209	CYP2C9	cytochrome P450 family 2 subfamily C member 9
207584_at	5.78e-105	7.01e-108	2.73284	LPA	lipoprotein(a)
220116_at	2.5e-76	2.38e-78	2.72128	KCNN2	potassium calcium-activated channel subfamily N member 2
209774_x_at	2.1e-64	4.13e-66	2.71386	CXCL2	C-X-C motif chemokine ligand 2
205498_at	4.86e-65	9.32e-67	2.7091	GHR	growth hormone receptor
202238_s_at	2.08e-45	1.2e-46	2.70738	NNMT	nicotinamide N-methyltransferase
220017_x_at	1.69e-55	5.53e-57	2.68502	CYP2C9	cytochrome P450 family 2 subfamily C member 9
209613_s_at	1.02e-49	4.81e-51	2.68198	ADH1B	alcohol dehydrogenase 1B (class I), beta polypeptide
207218_at	2.21e-49	1.06e-50	2.66169	F9	coagulation factor IX
207804_s_at	3.28e-117	1.33e-120	2.65966	FCN2	ficolin 2
203131_at	2.6e-58	7.36e-60	2.63865	PDGFRA	platelet derived growth factor receptor alpha
219733_s_at	4.44e-66	7.91e-68	2.61689	SLC27A5	solute carrier family 27 member 5
209335_at	4.73e-91	1.66e-93	2.61457	DCN	decorin
211456_x_at	8.09e-80	6.18e-82	2.60842	MT1HL1	metallothionein 1H-like 1
206938_at	5.09e-102	7.09e-105	2.59767	SRD5A2	steroid 5 alpha-reductase 2
209975_at	9.29e-35	9.09e-36	2.57096	CYP2E1	cytochrome P450 family 2 subfamily E member 1
217127_at	1.69e-59	4.47e-61	2.56121	CTH	cystathionine gamma-lyase
204955_at	2.99e-94	8.05e-97	2.56018	SRPX	sushi repeat containing protein, X-linked
209612_s_at	2.42e-48	1.22e-49	2.55579	ADH1B	alcohol dehydrogenase 1B (class I), beta polypeptide
220878_at	3.99e-80	2.99e-82	2.54129
206305_s_at	8.44e-70	1.25e-71	2.53854	C8A	complement component 8 alpha subunit
214478_at	6.38e-47	3.4e-48	2.53815	SPP2	secreted phosphoprotein 2
202973_x_at	1.14e-72	1.41e-74	2.53523	FAM13A	family with sequence similarity 13 member A
221008_s_at	2.01e-43	1.3e-44	2.52554	ETNPPL	ethanolamine-phosphate phospho-lyase
211231_x_at	9.65e-85	5.24e-87	2.52386	CYP4A11	cytochrome P450 family 4 subfamily A member 11
207874_s_at	3.33e-43	2.17e-44	2.4921	CFHR4	complement factor H related 4
205307_s_at	3.44e-86	1.61e-88	2.49171	KMO	kynurenine 3-monooxygenase (kynurenine 3-hydroxylase)
212185_x_at	2.03e-79	1.61e-81	2.49013	MT2A	metallothionein 2A
206541_at	5.65e-79	4.67e-81	2.48862	KLKB1	kallikrein B1
210143_at	4.72e-75	4.88e-77	2.4863	ANXA10	annexin A10
202768_at	2.86e-62	6.49e-64	2.47965	FOSB	FosB proto-oncogene, AP-1 transcription factor subunit
205363_at	1.36e-59	3.56e-61	2.47604	BBOX1	gamma-butyrobetaine hydroxylase 1
211430_s_at	5.38e-24	8.79e-25	2.47401	IGHV4-31///IGHM///IGHG3///IGHG2///IGHG1///IGH///IFI6///F7	immunoglobulin heavy variable 4-31///immunoglobulin heavy constant mu///immunoglobulin heavy constant gamma 3 (G3m marker)///immunoglobulin heavy constant gamma 2 (G2m marker)///immunoglobulin heavy constant gamma 1 (G1m marker)///immunoglobulin heavy locus///interferon alpha inducible protein 6///coagulation factor VII
89977_at	1.37e-56	4.23e-58	2.46733	ACSM5	acyl-CoA synthetase medium-chain family member 5
214413_at	1.12e-70	1.56e-72	2.45982	TAT	tyrosine aminotransferase
209696_at	5.12e-74	5.63e-76	2.45835	FBP1	fructose-bisphosphatase 1
202237_at	8.26e-42	5.82e-43	2.44864	NNMT	nicotinamide N-methyltransferase
210168_at	4.31e-57	1.29e-58	2.44595	C6	complement component 6
209531_at	3.82e-96	8.75e-99	2.44125	GSTZ1	glutathione S-transferase zeta 1
206119_at	1.44e-45	8.23e-47	2.42821	BHMT	betaine--homocysteine S-methyltransferase
207202_s_at	1.02e-64	1.99e-66	2.42109	NR1I2	nuclear receptor subfamily 1 group I member 2
203666_at	2.13e-93	6.39e-96	2.42088	CXCL12	C-X-C motif chemokine ligand 12
206680_at	3.83e-94	1.07e-96	2.4128	CD5L	CD5 molecule like
57539_at	5.09e-92	1.72e-94	2.40826	ZGPAT	zinc finger CCCH-type and G-patch domain containing
206916_x_at	6.91e-71	9.47e-73	2.4079	TAT	tyrosine aminotransferase
209365_s_at	4.91e-159	2.21e-163	2.37787	ECM1	extracellular matrix protein 1
207409_at	1.03e-38	8.33e-40	2.3775	LECT2	leukocyte cell derived chemotaxin 2
216381_x_at	7.33e-66	1.33e-67	2.37095	AKR7A3	aldo-keto reductase family 7 member A3
205384_at	2.02e-55	6.62e-57	2.31966	FXYD1	FXYD domain containing ion transport regulator 1
205306_x_at	4.96e-65	9.53e-67	2.3175	KMO	kynurenine 3-monooxygenase (kynurenine 3-hydroxylase)
207096_at	8.51e-47	4.55e-48	2.31111	SAA4	serum amyloid A4, constitutive
212143_s_at	3.46e-65	6.58e-67	2.3015	IGFBP3	insulin like growth factor binding protein 3
221848_at	2.88e-92	9.45e-95	2.29805	ZGPAT	zinc finger CCCH-type and G-patch domain containing
220186_s_at	1.9e-92	6.15e-95	2.29094	CDHR2	cadherin related family member 2
216058_s_at	2.51e-69	3.81e-71	2.2899	CYP2C19	cytochrome P450 family 2 subfamily C member 19
214420_s_at	2e-96	4.4e-99	2.28964	CYP2C9	cytochrome P450 family 2 subfamily C member 9
218532_s_at	1.83e-70	2.59e-72	2.28354	FAM134B	family with sequence similarity 134 member B
214677_x_at	2.4e-24	3.85e-25	2.27908	IGLJ3///IGLV2-14///IGLV3-25///IGLV4-3///IGL	immunoglobulin lambda joining 3///immunoglobulin lambda variable 2-14///immunoglobulin lambda variable 3-25///immunoglobulin lambda variable 4-3///immunoglobulin lambda locus
210377_at	1.92e-80	1.42e-82	2.27844	ACSM3	acyl-CoA synthetase medium-chain family member 3
205984_at	8.06e-83	5.07e-85	2.27403	CRHBP	corticotropin releasing hormone binding protein
220148_at	1.12e-55	3.61e-57	2.2718	ALDH8A1	aldehyde dehydrogenase 8 family member A1
207041_at	6.34e-66	1.14e-67	2.26504	MASP2	mannan binding lectin serine peptidase 2
203908_at	2.96e-60	7.54e-62	2.25617	SLC4A4	solute carrier family 4 member 4
218541_s_at	2.13e-69	3.21e-71	2.2544	C8orf4	chromosome 8 open reading frame 4
220496_at	3.44e-117	1.55e-120	2.25173	CLEC1B	C-type lectin domain family 1 member B
205943_at	1.05e-45	5.94e-47	2.25113	TDO2	tryptophan 2,3-dioxygenase
206610_s_at	4.98e-87	2.26e-89	2.24821	F11	coagulation factor XI
211138_s_at	5.78e-65	1.11e-66	2.24716	KMO	kynurenine 3-monooxygenase (kynurenine 3-hydroxylase)
221590_s_at	7.52e-62	1.75e-63	2.23901	ALDH6A1	aldehyde dehydrogenase 6 family member A1
217047_s_at	4.13e-75	4.25e-77	2.2364	FAM13A	family with sequence similarity 13 member A
220604_x_at	3.06e-61	7.39e-63	2.23343	FTCD	formimidoyltransferase cyclodeaminase
206085_s_at	3.15e-49	1.51e-50	2.23118	CTH	cystathionine gamma-lyase
213832_at	9.72e-82	6.5e-84	2.22513
206469_x_at	5.6e-62	1.29e-63	2.21803	AKR7A3	aldo-keto reductase family 7 member A3
205442_at	4.2e-70	6.06e-72	2.21568	MFAP3L	microfibrillar associated protein 3 like
217238_s_at	4.37e-34	4.43e-35	2.2119	ALDOB	aldolase, fructose-bisphosphate B
213706_at	5.93e-81	4.26e-83	2.20398	GPD1	glycerol-3-phosphate dehydrogenase 1
209458_x_at	3.73e-53	1.4e-54	2.2032	HBA2///HBA1	hemoglobin subunit alpha 2///hemoglobin subunit alpha 1
210233_at	7.14e-64	1.46e-65	2.19729	IL1RAP	interleukin 1 receptor accessory protein
207820_at	1.06e-47	5.48e-49	2.17803	ADH1A	alcohol dehydrogenase 1A (class I), alpha polypeptide
221671_x_at	9.94e-28	1.37e-28	2.17706	IGKV2-24///IGKV1-5///IGKC	immunoglobulin kappa variable 2-24///immunoglobulin kappa variable 1-5///immunoglobulin kappa constant
221651_x_at	1.16e-27	1.61e-28	2.17445	IGKV2-24///IGKV1-5///IGKC	immunoglobulin kappa variable 2-24///immunoglobulin kappa variable 1-5///immunoglobulin kappa constant
205568_at	1.43e-37	1.22e-38	2.16809	AQP9	aquaporin 9
220061_at	2.53e-57	7.51e-59	2.16452	ACSM5	acyl-CoA synthetase medium-chain family member 5
204483_at	1.42e-54	4.84e-56	2.16174	ENO3	enolase 3
211745_x_at	3.82e-53	1.43e-54	2.159	HBA1	hemoglobin subunit alpha 1
214142_at	3.7e-74	4.04e-76	2.15234
217564_s_at	3.81e-28	5.16e-29	2.14763	CPS1	carbamoyl-phosphate synthase 1
204018_x_at	4.3e-53	1.62e-54	2.14149	HBA2///HBA1	hemoglobin subunit alpha 2///hemoglobin subunit alpha 1
207544_s_at	1.94e-54	6.67e-56	2.14039	ADH6	alcohol dehydrogenase 6 (class V)
219277_s_at	2.15e-65	4.02e-67	2.13216	OGDHL	oxoglutarate dehydrogenase-like
210481_s_at	4.25e-114	2.86e-117	2.12906	CLEC4M	C-type lectin domain family 4 member M
207256_at	6.98e-43	4.64e-44	2.12498	MBL2	mannose binding lectin 2
207773_x_at	2.9e-63	6.21e-65	2.11732	CYP3A43	cytochrome P450 family 3 subfamily A member 43
209116_x_at	1.79e-42	1.22e-43	2.1156	HBB	hemoglobin subunit beta
212592_at	5.27e-45	3.11e-46	2.10829	JCHAIN	joining chain of multimeric IgA and IgM
205871_at	5.41e-51	2.34e-52	2.10612	PLGLB1///PLGLB2	plasminogen-like B1///plasminogen-like B2
211699_x_at	1.38e-54	4.7e-56	2.10438	HBA2///HBA1	hemoglobin subunit alpha 2///hemoglobin subunit alpha 1
214414_x_at	9.06e-56	2.91e-57	2.10291	HBA2	hemoglobin subunit alpha 2
212724_at	4.61e-72	5.88e-74	2.10205	RND3	Rho family GTPase 3
217414_x_at	3.5e-54	1.23e-55	2.07802	HBA2///HBA1	hemoglobin subunit alpha 2///hemoglobin subunit alpha 1
206424_at	2.85e-59	7.65e-61	2.07653	CYP26A1	cytochrome P450 family 26 subfamily A member 1
206738_at	1.49e-40	1.11e-41	2.07602	APOC4	apolipoprotein C4
210272_at	2.67e-41	1.93e-42	2.06807	CYP2B7P	cytochrome P450 family 2 subfamily B member 7, pseudogene
208034_s_at	1.59e-69	2.38e-71	2.06769	PROZ	protein Z, vitamin K dependent plasma glycoprotein
209138_x_at	1.72e-24	2.74e-25	2.0658	IGL	immunoglobulin lambda locus
214415_at	6.77e-57	2.06e-58	2.06338	PLGLA	plasminogen-like A (pseudogene)
218544_s_at	4.96e-83	2.96e-85	2.06187	RCL1	RNA terminal phosphate cyclase like 1
218918_at	1.55e-73	1.79e-75	2.06171	MAN1C1	mannosidase alpha class 1C member 1
202409_at	5.43e-16	1.35e-16	2.059	INS-IGF2///IGF2	INS-IGF2 readthrough///insulin like growth factor 2
215363_x_at	8.31e-62	1.94e-63	2.0578	FOLH1	folate hydrolase (prostate-specific membrane antigen) 1
210521_s_at	1.04e-38	8.5e-40	2.04644	FETUB	fetuin B
215712_s_at	2.14e-90	7.89e-93	2.04353	IGFALS	insulin like growth factor binding protein acid labile subunit
213874_at	2.35e-50	1.06e-51	2.02043	SERPINA4	serpin family A member 4
219543_at	1.95e-62	4.38e-64	2.01937	PBLD	phenazine biosynthesis like protein domain containing
210764_s_at	1.36e-49	6.42e-51	2.0187	CYR61	cysteine rich angiogenic inducer 61
205860_x_at	4.38e-61	1.07e-62	2.01398	FOLH1	folate hydrolase (prostate-specific membrane antigen) 1
217014_s_at	7.14e-54	2.56e-55	2.01308	AZGP1P1///AZGP1	alpha-2-glycoprotein 1, zinc-binding pseudogene 1///alpha-2-glycoprotein 1, zinc-binding
202145_at	1.41e-65	2.61e-67	2.0103	LY6E	lymphocyte antigen 6 complex, locus E
218285_s_at	1.44e-79	1.12e-81	2.00478	BDH2	3-hydroxybutyrate dehydrogenase, type 2
213664_at	3.14e-33	3.3e-34	2.00457	SLC1A1	solute carrier family 1 member 1
207995_s_at	4.18e-92	1.39e-94	2.00427	CLEC4M	C-type lectin domain family 4 member M
218883_s_at	2.72e-71	3.63e-73	-2.0023	CENPU	centromere protein U
211980_at	1.7e-58	4.7e-60	-2.02496	COL4A1	collagen type IV alpha 1 chain
201417_at	4.94e-35	4.76e-36	-2.02753	SOX4	SRY-box 4
212551_at	5.14e-86	2.5e-88	-2.05103	CAP2	CAP, adenylate cyclase-associated protein, 2 (yeast)
209875_s_at	1.1e-23	1.82e-24	-2.05298	SPP1	secreted phosphoprotein 1
219787_s_at	2.9e-83	1.71e-85	-2.06178	ECT2	epithelial cell transforming 2
214039_s_at	7.03e-64	1.43e-65	-2.08358	LAPTM4B	lysosomal protein transmembrane 4 beta
201930_at	8.06e-83	5.1e-85	-2.08707	MCM6	minichromosome maintenance complex component 6
202345_s_at	4.3e-63	9.28e-65	-2.1152	FABP5P2///FABP5P7///FABP5	fatty acid binding protein 5 pseudogene 2///fatty acid binding protein 5 pseudogene 7///fatty acid binding protein 5
208767_s_at	3.93e-59	1.06e-60	-2.13435	LAPTM4B	lysosomal protein transmembrane 4 beta
210519_s_at	6.79e-27	9.72e-28	-2.171	NQO1	NAD(P)H quinone dehydrogenase 1
213222_at	3.3e-73	3.94e-75	-2.19052	PLCB1	phospholipase C beta 1
204023_at	1.88e-97	3.81e-100	-2.1971	RFC4	replication factor C subunit 4
222077_s_at	2.48e-108	2.23e-111	-2.21913	RACGAP1	Rac GTPase activating protein 1
218350_s_at	1.05e-90	3.72e-93	-2.22688	GMNN	geminin, DNA replication inhibitor
205342_s_at	9e-49	4.41e-50	-2.23086	SULT1C2	sulfotransferase family 1C member 2
218585_s_at	1.22e-85	6.02e-88	-2.27282	DTL	denticleless E3 ubiquitin protein ligase homolog
208079_s_at	1.66e-93	4.86e-96	-2.27459	AURKA	aurora kinase A
212092_at	3.82e-42	2.65e-43	-2.28558	PEG10	paternally expressed 10
209035_at	1.49e-69	2.22e-71	-2.30521	MDK	midkine (neurite growth-promoting factor 2)
208029_s_at	4.11e-65	7.85e-67	-2.31645	LAPTM4B	lysosomal protein transmembrane 4 beta
201088_at	1.27e-111	1.09e-114	-2.32517	KPNA2	karyopherin subunit alpha 2
211470_s_at	2.12e-52	8.34e-54	-2.3552	SULT1C2	sulfotransferase family 1C member 2
206102_at	1.43e-92	4.55e-95	-2.37477	GINS1	GINS complex subunit 1
204170_s_at	1.72e-93	5.09e-96	-2.37603	CKS2	CDC28 protein kinase regulatory subunit 2
205890_s_at	1.13e-50	5.01e-52	-2.38373	UBD	ubiquitin D
207828_s_at	3.87e-101	5.73e-104	-2.39154	CENPF	centromere protein F
208650_s_at	2.92e-40	2.21e-41	-2.39781
33323_r_at	2.02e-40	1.51e-41	-2.42219	SFN	stratifin
209714_s_at	1.15e-98	2.06e-101	-2.42594	CDKN3	cyclin dependent kinase inhibitor 3
218039_at	1.43e-100	2.18e-103	-2.4396	NUSAP1	nucleolar and spindle associated protein 1
218009_s_at	9.24e-106	1.04e-108	-2.45699	PRC1	protein regulator of cytokinesis 1
204026_s_at	3.48e-94	9.53e-97	-2.4708	ZWINT	ZW10 interacting kinetochore protein
203213_at	1.46e-96	3.15e-99	-2.47392	CDK1	cyclin dependent kinase 1
211762_s_at	3.15e-116	1.84e-119	-2.47619	KPNA2	karyopherin subunit alpha 2
203554_x_at	1.19e-118	4.26e-122	-2.52481	PTTG1	pituitary tumor-transforming 1
214710_s_at	4.77e-106	5.14e-109	-2.52715	CCNB1	cyclin B1
212554_at	2.78e-107	2.87e-110	-2.52895	CAP2	CAP, adenylate cyclase-associated protein, 2 (yeast)
204694_at	8.6e-25	1.35e-25	-2.62124	AFP	alpha fetoprotein
204351_at	2.66e-31	3.07e-32	-2.62743	S100P	S100 calcium binding protein P
201292_at	5.14e-97	1.08e-99	-2.71905	TOP2A	topoisomerase (DNA) II alpha
213194_at	1.58e-71	2.06e-73	-2.77007	ROBO1	roundabout guidance receptor 1
202503_s_at	4.12e-98	7.59e-101	-2.79111	KIAA0101	KIAA0101
209773_s_at	3.03e-99	5.03e-102	-2.88185	RRM2	ribonucleotide reductase regulatory subunit M2
209218_at	4.58e-81	3.25e-83	-2.89224	SQLE	squalene epoxidase
219918_s_at	8.33e-112	6.74e-115	-3.03966	ASPM	abnormal spindle microtubule assembly
201291_s_at	8.51e-98	1.64e-100	-3.04716	TOP2A	topoisomerase (DNA) II alpha
201890_at	3.3e-105	3.85e-108	-3.1064	RRM2	ribonucleotide reductase regulatory subunit M2
205476_at	3.54e-60	9.05e-62	-3.12977	CCL20	C-C motif chemokine ligand 20
202422_s_at	1.68e-79	1.32e-81	-3.29853	ACSL4	acyl-CoA synthetase long-chain family member 4
206561_s_at	2.24e-48	1.13e-49	-3.66016	AKR1B10	aldo-keto reductase family 1 member B10
212094_at	3.18e-53	1.18e-54	-3.78378	PEG10	paternally expressed 10
206239_s_at	1.38e-55	4.48e-57	-4.26245	SPINK1	serine peptidase inhibitor, Kazal type 1
209220_at	1.94e-86	8.86e-89	-4.81493	GPC3	glypican 3

## Sheet: GSE14520enrichedpaths
EnrichedPaths	p-values
KEGG_00830_Retinol_metabolism	7.64716e-13
KEGG_00980_Metabolism_of_xenobiotics_by_cytochrome_P450	1.6059e-10
KEGG_00982_Drug_metabolism_-_cytochrome_P450	1.6059e-10
KEGG_04610_Complement_and_coagulation_cascades	2.75573e-07
KEGG_00120_Primary_bile_acid_biosynthesis	2.48016e-05
KEGG_00591_Linoleic_acid_metabolism	2.48016e-05
KEGG_00071_Fatty_acid_metabolism	0.000198413
KEGG_00350_Tyrosine_metabolism	0.000198413
KEGG_00590_Arachidonic_acid_metabolism	0.000198413
KEGG_04060_Cytokine-cytokine_receptor_interaction	0.000198413
KEGG_04151_PI3K-Akt_signaling_pathway_-_Homo_sapiens_(human)	0.000198413
KEGG_03320_PPAR_signaling_pathway	0.00138889
KEGG_00140_Steroid_hormone_biosynthesis	0.00833333
KEGG_00260_Glycine__serine_and_threonine_metabolism	0.00833333
KEGG_04115_p53_signaling_pathway	0.00833333
KEGG_00380_Tryptophan_metabolism	0.0416667
KEGG_00650_Butanoate_metabolism	0.0416667
KEGG_00983_Drug_metabolism_-_other_enzymes	0.0416667
KEGG_04015_Rap1_signaling_pathway_-_Homo_sapiens_(human)	0.0416667
KEGG_04110_Cell_cycle	0.0416667
KEGG_04152_AMPK_signaling_pathway_-_Homo_sapiens_(human)	0.0416667
KEGG_04510_Focal_adhesion	0.0416667

## Sheet: GSE63863DEGs
CYP3A4
MARCO
ADH4
CYP1A2
CRHBP
MFSD2A
HAO2
PCK1
CD5L
CYP2C8
FCN2
C9
AKR1D1
GLS2
MT1H
CLEC1B
SLC25A47
APOF
C6
DNASE1L3
SLC10A1
SPP1
GYS2
GBA3
COLEC10
MT1G
GLYAT
C3P1
RDH16
F9
LCN2
AKR1B10
CLEC4M
ACSL4
NAT2
ADH1B
IGFALS
CPS1
ALDOB
IGF2
PGLYRP2
LYVE1
CETP
SLCO1B3
FETUB
CFHR4
GHR
SDS
PLGLA
UGT2B7
MOGAT2
CCL14
MDK
SRD5A2
CYP4A11
GCGR
LCAT
SERPINA11
SQLE
PEG10
MT1X
SPP2
AADAT
GLYATL1
ANXA10
ACSM3
CDKN3
ADRA1A
C8A
HPGD
BHMT
ALPL
CYP2E1
AGXT2
ADH1C
CXCL14
PLAC8
UBE2C
CCL20
GPD1
CYP4F2
VIPR1
AFM
NQO1
BBOX1
CXCL12
LIFR
ACSM5
ALDH6A1
SLC27A5
ASPG
CYP4A22
GBP7
RTP3
JMJD5
S100P
OGDHL
TTR
CTH
LPA
KRT23
CCNB1
CNDP1
ACADL
FCGR2B
SFN
SEC14L2
ACOT12
CRYAA
PHLDA2
ALDH8A1
SLC22A10
BIRC5
SLC28A1
ECM1
CDK1
KLKB1
ASS1
ROBO1
FXYD1
AKR7A3
G6PC
PTH1R
DCN
FOLH1B
CXCR2P1
C7
REG3A
LECT2
PRC1
NPY1R
GRAMD1C
TIMD4
PRG4
FGB
GDF2
CDC20
HPR
CCNB2
CD163
C7orf58
NR1I2
HAL
PLVAP
MFAP3L
LOC728040
LOC285441
ARG1
CYP2B7P1
MT2A
PBK
ABAT
ATF5
ABCB11
PLK1
CTHRC1
KPNA2
CDA
TOP2A
EEF1A2
TRIM16
AZGP1P1
MAN1C1
IDO2
CYP26A1
CPEB3
AASS
BCO2
CDKN2A
EGR1
NUSAP1
ANO1
MASP2
HSD17B6
TDO2
NEK2
ANGPTL6
FGA
FGG
PGC
PFKFB1
E2F1
GPT
SLC22A7
AKR1C3
ACADSB
SERPINA4
APOA5
DAO
SLC19A3
AR
C4BPA
RDH5
KIFC1
DNAJC12
FITM1
NDRG2
GNAO1
TRNP1
SLC2A2
CENPM
UGT1A3
PCK2
P2RY13
VIL1
SYT7
CYP1A1
AMDHD1
GSTZ1
VSIG4
MS4A7
RECQL4
C19orf77
APOC4
AGXT2L1
HABP2
NUF2
SNCG
TNFRSF12A
PON1
SRD5A1
C3
MYBL2
CDCA5
PON3
HMGA1
SLC17A2
IGF2BP2
ABCA8
CD34
HRSP12
ALDH2
BCHE
LOC541471
SHMT1
GCDH
SKAP1
IGFBP3
SRXN1
ACSL1
FAM149A
FAM13A
SLC41A2
MBL2
ESM1
ZWINT
ENPEP
MTHFD1
OSTalpha
ESR1
AURKB
DHRS1
TROAP
FLVCR1-AS1
LDHD
SLC6A13
SERPING1
RAMP3
ID1
SORD
MCM2
BAIAP2L2
STEAP4
ENO3
ZFP1
LINC00152
DPYS
IGJ
MAD2L1
NDUFA4L2
TPX2
PAIP2B
SULT1A1
DTX1
MCM4
NAAA
ABCB4
ETFDH
LY6E
CLDN14
CA2
RNASEH2A
CYP2D7P1
ADCY1
ECT2
PPARGC1A
ITIH1
CAT
ERRFI1
TESC
N4BP2L1
TUBE1
CAPG
ITLN1
LPAL2
DPT
SLC1A1
MPPED1
CLEC3B
RACGAP1
INMT
H2AFX
UCK2
FAM26F
LRRC3
APOC3
MPZ
PDE2A
PANK1
LRRC1
PRR7
ORM2
IL13RA2
HMGCS2
ENAH
SULT2A1
ASPM
SLC6A1
C14orf167
CYP3A5
PPAP2B
BAAT
SLC27A2
CRIP3
SLC13A5
PYROXD2
CBX8
MSC
SERPINA7
ANLN
UGT2B10
CDC6
AQP9
IYD
FADS1
NDC80
RCAN1
KNG1
ACMSD
MMP9
WDR72
GJB2
ASPA
FGF21
A1BG
C5orf27
A1BG-AS1
TMEM56
ACACB
TCF19
APOC1P1
TNNC1
SERPINA3
HKDC1
GREM2
ETNK2
CRNDE
SERPINE2
NUDT1
CPB2
CLGN
GPR125
HAO1
GSTA1
LIPC
SLC7A2
RFC4
ANGPTL3
CBS
AKR1C2
ACAD11
RPL39L
FMO3
C4A
MT1L
TF
FCGR3A
STARD5
FDPS
S100A10
SLC6A8
TM6SF2
CD1D
SLC35D1
CUX2
SLC6A12
EHHADH
STMN1
GCH1
GNE
RAB17
F8
PHGDH
C11orf93
SLCO1B1
HSPB1
CSF1R
CPN1
CFD
ACAA1
SCIMP
DUSP1
HIST2H2BC
SP5
LOXL4
ADHFE1
GFRA1
SLC25A15
C21orf56
GPR182
DHODH
CYP3A43
BDH2
UGT1A10
GC
COL15A1
IL10RA
SLC4A4
CDC45
PEX11G
C12orf34
SERPINA10
BUB1
PDGFA
CDT1
BOLA2
GINS1
COLEC11
MUT
ODZ1
SPTBN2
ITGA6
BCYRN1
BOLA2B
MVD
DMRTA1
FGGY
ZNF385B
SLC16A4
CHST7
TLCD1
RUSC1-AS1
RCL1
SEPP1
CCL5
KBTBD11
TFR2
CD302
SULT1A2
DEPDC7
ID2
DBT
SARDH
ATOH8
GADD45B
HSPA1B
GZMK
CFHR1
SLC16A3
FGL2
DBN1
OIP5
FEZ1
F13B
BMPER
SLCO2B1
FMO4
A2M
COL4A1
OLFML3
PLSCR4
ANXA2
CSAD
ADAMTSL2
FAM189B
GCKR
C1QB
GGT5
MIA2
CMBL
SLC39A5
NGFR
UGP2
C16orf45
TREM2
CYP17A1
HIST1H2BG
HDAC11
CNGA1
SLC25A27
PNPLA7
AUTS2
ATP11C
ART4
LIME1
FOLR2
TMED3
C1RL
LILRB1
GMNN
FAM99B
ZGPAT
CLEC12A
ASF1B
NCAPG
SLC7A8
PAFAH1B3
MND1
PTPRB
HES4
IFIT1
PLIN5
KHK
GRHPR
PCSK6
PCSK1N
TMEM98
HES6
MID1IP1
KIF2C
CDCA8
HBB
SLC50A1
NTN4
MAF
FANCI
TARP
RGN
CCR1
BASP1
SLC9A9
APOL6
MAGI2-AS3
SPATS2
CYP2J2
TDRKH
FLVCR1
CCDC152
NME1
CCT3
PALM3
ITGA9
GBA
PPP1R3B
KCNK5
OXER1
PECR
EDNRB
MST1
GOT2
TONSL
GLYCTK
RBP1
SLC25A18
NEU1
STAB1
ADRB2
C11orf54
LRAT
SPRYD4
SCRIB
UBD
DNAJC25
SERPINF2
GTF2IRD1
ABCG2
GZMA
LOC283587
ADRA1B
HN1
IL2RB
MCM6
MPEG1
SOX12
CA5A
ASL
SLC9B2
GNA14
CPN2
43526
LOC100132111
ENG
SUCLG2
HBA2
SF3B4
NSMCE2
CCDC99
ECM2
SCARA3
FYN
SIPA1L2
PXMP2
HBA1
MMAA
MCC
NPW
FAM82A1
CYBB
MAPK12
LOC100499405
C5orf45
LEPREL4
AQP7P3
AQP7
GPATCH4
CTBS
ADI1
DHTKD1
C15orf48
ABCA9
MCM3
LMNA
PGM1
TMEM26
CST7
FXYD6
AQP3
PAQR4
TEAD2
PLCB2
GIMAP7
LOC100499489
ECHS1
FAP
BUB1B
ARHGAP11A
KIF23
SERPINA5
POC1A
ANGPTL1
PRRG4
PLIN1
C11orf84
ITIH3
MCM7
CD82
HILPDA
RRAGD
PIK3C2G
QDPR
MTMR7
LARP1B
APOL3
DUSP10
DSTNP2
DNAH14
PDLIM3
GIMAP4
DIRAS3
CYB5A
MAP2
AKR7L
NRSN2
PIK3R1
DPYD
C19orf48
IGFBP4
NECAB3
DTNA
SMOC1
OLFML2B
EPB41L4B
MST1P2
STXBP6
LILRB2
DEPDC1B
BCL2L10
MPZL1
CCDC64
STEAP1
LOC100507055
CLEC10A
AMY2B
AKR1B15
PLCG2
CHD1L
ZNF517
ADK
MYLK
SELENBP1
TIGD5
SMG5
CPT2
ENPP1
TLR2
SERPINI1
LOXL2
CES3
CD69
FAM72D
WDYHV1
TMEM106C
SREBF2
CHEK1
CCDC80
FGD2
RORA
HSP90AB1
KIF4A
MSRA
KLC2
EBI3
PRKAG2
PROX1
C19orf66
C1orf38
SPAG5
SMOX
MCM5
ACLY
ILF2
SNED1
MTHFS
APBA1
CD81
NCAPG2
P2RY12
HGD
NR3C2
ACACA
SPG20
C5
MST1P9
EIF2C2
ALDH5A1
FAM167B
AZI1
AKR1C1
CCDC86
DDIT3
TLR4
AOAH
DHRS4
TRPV1
LMCD1
SMC4
C10orf116
UBXN10
NDRG1
NCKAP1L
CYB5D1
FAM110C
SIGLEC7
CHML
TBXA2R
EVL
FNIP2
NUDCD1
FARP2
CD248
FHL3
IDI1
SFXN2
FAM163B
ASPH
TEK
ZWILCH
ASRGL1
MAMDC4
TUBG1
SFXN1
ABHD6
DOCK8
SORT1
IGF2BP3
PROC
CCL4
ALDH4A1
DBNDD1
MSH2
BST2
ASGR2
SNHG6
SPHK1
ABHD2
ARHGEF26
GRB14
HIST1H2AE
CPVL
CTSS
SNRPD1
RAPH1
TRIM31
C8orf76
CHAF1A
CD48
SNRPE
MMP14
HMGCL
SOD1
RNF187
PODXL
LDB2
PKM2
ALDH1L1
AOC4
C9orf103
SS18L1
MRO
C1orf198
PPARA
CD247
FAAH
MAFG
NES
VPS72
NAT1
HS3ST3B1
DOK2
PGP
PRF1
TNFRSF1B
TAF6
PSMD4
MAGED4B
SHPK
STEAP2
FANCD2
TMC8
PLA2G16
SDSL
EHMT2
CYB5D2
PGRMC1
FBLN5
FRMD4B
ERLIN1
C9orf95
GJA1
CCDC69
COMT
FAM203A
IFIT2
LOC645166
CCBP2
CLN3
OAS2
POLD1
CLIC2
HADH
IFI44L
SLC31A2
CLYBL
CD3E
CCT6A
CKAP2
MATL2963
RASL11A
PSPH
SLC25A42
FANCG
CES2
MLYCD
SIGLEC11
DFNB31
BTD
ZBTB16
SAMSN1
RAB37
PDIA3P
MSL3P1
FAM92A1
ANGPTL4
SERPINA1
APOC4-APOC2
NOP56
PSMG3
ACTA2
NPNT
AP1M2
MMACHC
LOC100128675
EFNA4
ITGAD
CLU
AACS
SAE1
LOC100505483
SHC1
C9orf100
PCCA
LRRC14
EPB41L4A
LOC283070
C21orf33
PDGFB
APOC1
LOC200772
GAS5
AIM1
OBFC2B
BIN2
C1orf35
ARID3C
RNF144B
ETS1
SNHG7
PGM5
H2AFZ
PRIM2
CDC14B
RARRES3
PLOD3
ANTXR2
ITGB3BP
C8orf46
ZKSCAN1
METTL7A
UXS1
CDNF
NRCAM
PYCRL
AGXT2L2
DHRS13
LPIN2
SULF2
PHYH
LOC80054
SLC37A4
FAM111B
CCL23
SRGN
LMNB2
DSG1
H2AFY2
PDSS1
PLA2G12A
APOBEC3B
RFC3
MANF
PAMR1
MAFB
ARID3A
43713
PSD4
ST6GAL1
SUSD4
APOL1
LOC100132891
SLC39A8
ARHGEF6
SUOX
C8orf80
BYSL
EIF5A2
ACSL3
SUV420H2
RCBTB2
CENPN
C6orf1
ATP1B1
C6orf123
HLA-DPA1
GPR160
SPARC
LOC100422737
RRP12
GLUD2
LPHN2
CDKN2C
SLC39A1
SHISA4
GLA
SSR2
C1orf31
ARHGAP25
TUBB2A
CTAGE5
INCENP
ABI3
FCGRT
EDEM1
CD109
PIGC
TSLP
PIAS3
ENTPD8
TBCE
C2orf88
POLE2
SNHG3
APOB
HCK
ADAM9
LSM4
PRKDC
GTPBP2
AP3M2
TOMM40
EXOSC4
HDAC6
LRRC25
SMARCA2
BAG2
EPDR1
JMJD6
SLC1A4
FAM50A
STAT4
ACOX1
NUPR1
PHLDB2
EPM2A
SIGLEC9
MAFF
TAGLN2
C9orf72
TBX15
FDFT1
COL18A1
HOMER2
ANKRD24
ESPN
GPSM1
CBX4
CHTF18
PRCP
MAOB
MCEE
POLR2K
ELOVL2
SEPSECS
MYO10
FIGNL1
VSIG10
LOC653061
C8orf73
TNFAIP8L2
IER2
GLOD5
HPN
DSN1
HLA-DRA
AKAP9
RIPK2
CMKLR1
SPSB1
SSBP3
IL16
STOM
PCBD1
DHRS4L2
TUBB3
ZNF696
AIF1
C6orf115
DNALI1
ABLIM3
CSF3R
REPS2
ORMDL2
BSG
CYSTM1
NFIA
C21orf91
JDP2
SPI1
NUDT7
UHRF1
OAS1
C6orf48
TRANK1
WHSC1
LOC100507203
MDN1
F7
CACYBP
ALDOA
CFL2
CECR1
EIF4E3
SOWAHB
PARP6
ELOVL7
PFDN4
FHL1
43712
NCAPD2
CROCCP2
CYP2U1
CD74
OXNAD1
ARRDC4
DGAT2
NADKD1
MGMT
DDX11
LONP2
WDR76
POF1B
KLHL15
ADAM15
TIPIN
HERC3
CD53
C12orf32
LTBP2
SPRY2
LSM2
ARHGAP9
C7orf70
AVPI1
ARHGAP30
CDKN2AIPNL
GPSM3
PSRC1
LEF1
ATP1B3
UBE2Q2
CEP55
TMCO3
C8orf38
PIR
C4orf29
YWHAZ
SFXN5
BZW2
CPD
ABCG5
B3GNT3
HRAS
IGSF9
SNHG1
SAT1
PLAU
MYCT1
TFRC
RRP9
INPP5B
FAT1
PIK3CD
BCL9
POPDC3
LOC100131733
VSIG2
PDE7B
CD33
INTS8
NUDT16P1
ARMC5
HSF1
TATDN1
METTL1
IMPDH2
IL13RA1
BOLA3
CCT2
KIAA0922
C11orf80
KDR
AIFM2
NPAS2
HIST2H2AA3
RBL2
C4orf34
ACYP2
HABP4
SLC23A2
GAL3ST1
TRPM8
LHPP
IL18R1
HLA-DPB1
INTS7
SIGIRR
SPARCL1
TCEB1
GPR65
ADAMTSL3
GJA5
SLC9A3R2
GTPBP4
KLF9
HIST2H2AA4
SOX9
NAMPT
FLAD1
GCAT
LCP1
ACY3
DGCR6
TIGD2
SLA
ABCC9
NR2C2AP
APOA1BP
KLHL2
DAPK1
LOC100507577
FAM72A
BLNK
MTFP1
PUF60
GARS
MRPS23
CR1
RPL8
PLXNC1
DLGAP5
ZC3H13
STC1
CYTIP
SNX29P2
VSIG10L
COL5A2
ACO1
PLXNA3
ALDH1B1
HEPACAM
GLTPD2
SLC17A3
C15orf23
FAH
KCNMA1
EPPK1
FYB
CDC37L1
CKAP4
CES4A
INHBC
FPR1
HMGB2
SPAG4
AMBP
IFI44
EPSTI1
PPL
SRSF8
C9orf40
LTBP4
MYCL1
CCL3
SLC47A1
KRTCAP2
PER3
LOC100506930
SMPDL3A
IRAK2
ALYREF
PCNA
CCNE2
PLEK
OAT
GNPNAT1
SOX4
CERCAM
IRF8
MS4A4A
GBP5
NUDT6
GPR35
PLD1
KAZN
ATP6V1C1
NR0B2
ITGA2
MCM8
CAPN3
PLP2
RAC2
RUSC1
ZNF684
DDX39A
TUBA1B
FAS
COTL1
GRAP
PLCB1
ADRA2C
CYP4F11
MAPK13
SHARPIN
RAD51AP1
TLR3
CNIH4
MTMR11
CDKN2B
GBP4
C12orf75
RANBP3L
TUBB2B
LPGAT1
GPHN
MGLL
PEA15
XAF1
SYT12
LYRM5
PARVG
NOTCH3
TRPV4
EVI2B
CDK4
FGD4
PCNA-AS1
NIPAL1
TBXAS1
TP53I3
KIAA1522
FOXQ1
GPAA1
F2
SORBS2
CFHR5
SC5DL
ETS2
CCL18
FAM65C
COBLL1
HAND2
CHRD
KNTC1
SERPINA6
GATM
PKMYT1
PER1
DMD
GTSF1
SLC1A2
C8orf33
LOC100507389
ADORA3
LOC388152
SLC22A25
LINC00261
GOT1
SCNM1
MESP1
SMYD3
NT5DC1
GIMAP6
HCLS1
LCP2
ADM2
AGMO
DLG5
GSTM2
MAPK8IP2
MYO1B
TRIM22
PKN3
C4B
CTSO
CENPK
FCER1G
ACSL5
RSPO3
C5orf4
SLC2A9
ACBD4
GDF15
RGL1
FADS2
FAAH2
PAH
TMEM45B
FAM180A
PROS1
DCAF13
FBLIM1
STK39
TSPAN12
P4HA2
HLF
HIST1H4H
FAHD2A
AHSG
MTTP
SCD
TYMS
GPR172A
CD8A
SEC14L4
HRCT1
SLC25A25
TPPP2
PDLIM7
SEMA3F
ELFN1
ACTG2
43525
ORC6
LGALS3
LOC653075
FANCC
LRG1
LPPR1
HIST2H2BE
SRPX
TACC3
CD244
GINS2
UPK3A
BEX2
ABCA6
DAK
LMNB1
COX6A2
MCAM
TUFT1
CENPA
MYO1F
SNRPB
HIST2H4B
TMEM45A
TRIM55
RDBP
SAC3D1
PIPOX
NRM
DSCC1
UPB1
CRYL1
PIGU
PSD3
GNAZ
HSD17B2
NMB
PHF19
CKS1B
GADD45G
SQSTM1
PTPRC
C1QTNF1
TTPA
BDH1
CCDC3
HIST2H4A
SOWAHA
MSTO1
PLIN4
HSPA1A
CD300A
DCAF11
FAM3B
IL27
MFAP2
LEAP2
ACADM
SOAT2
RASSF5
CGNL1
TPM2
SLC17A1
GABARAPL1
GIPC2
COL4A2
LST1
C13orf15
TRIP13
MLF1IP
SCAMP3
C1orf162
PRIM1
ASNS
LAMA4
TMEM47
STIP1
TSPAN7
TRIB3
MTHFD1L
GPR146
IVD
LAMC1
FAM83H
RNF152
IGFBP1
IFITM1
SGCE
RND3
SPON2
CBR4
CFH
KCNJ8
GIMAP5
HTRA3
SDPR
APOA1
ALG1L
GADD45A
KIF20A
RMI2
CCDC34
RNF157
DTYMK
CDO1
SFRP5
SULT1E1
GIMAP8
ST3GAL6
HGF
LAPTM4B
TGFBR3
MIR4461
TXNRD1
RNF125
IL1RAP
FGFR2
TDGF1
F12
TMEM82
CDCA3
HK3
FABP5
CFHR2
KDELR3
RASGEF1B
SCP2
SATB1
OTC
CENPH
TMEM25
MPDZ
SOCS2
ZG16
SMAD6
ACAT1
KLRB1
NKG7
VMO1
GPR128
EXOC3L4
SNORA4
HJURP
CYFIP2
COL1A1
ECHDC2
FEN1
KLRK1
BRP44L
AXL
ACOX2
APOH
ITPKA
TK1
TKT
SERPINC1
RBP4
RRS1
RBM24
GPT2
ATAD2
MMP11
HAAO
EPHX2
TFPI2
CFB
NAPSB
CD24
TMEM220
OXT
SDC3
CCNA2
EPS8L3
HMMR
RNASE4
EZH2
CYP4V2
ACAA2
C1orf168
PEMT
MELK
BOP1
CD14
KIAA0101
SLC26A6
SLC16A2
SULF1
ADAMTS13
AGL
ACADS
ORM1
IQGAP3
CYP2D6
AGR2
FOLH1
EHD3
PRODH
CAP2
ACSM2B
G6PD
COX7B2
VCAN
SIGLEC1
BCKDHB
THY1
CYP4F3
SULT1C2
ETV4
MS4A6A
PRODH2
MME
SORL1
FAM83D
CKS2
IL33
UGT2B11
SHBG
CFI
DUSP9
DCXR
FAM134B
C1R
GPM6A
FOXM1
PYCR1
UBE2S
APCS
XDH
NT5DC2
RBP5
CD4
PROZ
PHYHD1
STAB2
NR1I3
GPLD1
DBH
PTP4A3
CYP2C19
FOS
CYP4F12
MASP1
PLG
SLC46A3
LIPG
MAT1A
AURKA
HOGA1
CP
FTCD
IGF1
ACSM2A
CENPW
LILRB5
DMGDH
CYP2C18
ITIH4
GSTA2
AOX1
UBE2T
MT1E
SAA4
F11
KMO
ADH6
PPP1R1A
TRIM16L
ANG
CXCL2
MRC1
FNDC5
AGXT
CIDEB
PTTG1
STEAP3
SAA1
C8B
HRG
PDK4
AZGP1
ASPDH
RRM2
NNMT
TMEM27
PLGLB1
SLC38A4
CDHR2
HPD
PBLD
CLRN3
MUC13
AFP
HSD11B1
HGFAC
ADH1A
HPX
CYP39A1
FBP1
UROC1
FAM99A
TAT
MT1F
OIT3
LOC255167
MT1M
CFP
THRSP
CYP2C9
CYP2A7
GNMT
CFHR3
LOC100506229
CYP8B1
CYP2B6
GPC3
HSD17B13
CLEC4G
TTC36
CYP2A6
SLC22A1
SPINK1
FCN3
HAMP

## Sheet: GSE63863enrichedpaths
KEGG_00071_Fatty_acid_metabolism	5.42101e-20
KEGG_00260_Glycine__serine_and_threonine_metabolism	5.42101e-20
KEGG_00280_Valine__leucine_and_isoleucine_degradation	5.42101e-20
KEGG_00330_Arginine_and_proline_metabolism	5.42101e-20
KEGG_00830_Retinol_metabolism	5.42101e-20
KEGG_00980_Metabolism_of_xenobiotics_by_cytochrome_P450	5.42101e-20
KEGG_00982_Drug_metabolism_-_cytochrome_P450	5.42101e-20
KEGG_03320_PPAR_signaling_pathway	5.42101e-20
KEGG_04010_MAPK_signaling_pathway	5.42101e-20
KEGG_04014_Ras_signaling_pathway_-_Homo_sapiens_(human)	5.42101e-20
KEGG_04015_Rap1_signaling_pathway_-_Homo_sapiens_(human)	5.42101e-20
KEGG_04060_Cytokine-cytokine_receptor_interaction	5.42101e-20
KEGG_04068_FoxO_signaling_pathway_-_Homo_sapiens_(human)	5.42101e-20
KEGG_04110_Cell_cycle	5.42101e-20
KEGG_04145_Phagosome	5.42101e-20
KEGG_04146_Peroxisome	5.42101e-20
KEGG_04151_PI3K-Akt_signaling_pathway_-_Homo_sapiens_(human)	5.42101e-20
KEGG_04510_Focal_adhesion	5.42101e-20
KEGG_04610_Complement_and_coagulation_cascades	5.42101e-20
KEGG_04810_Regulation_of_actin_cytoskeleton	5.42101e-20
KEGG_00380_Tryptophan_metabolism	4.11032e-19
KEGG_04611_Platelet_activation	4.11032e-19
KEGG_00120_Primary_bile_acid_biosynthesis	8.22064e-18
KEGG_00590_Arachidonic_acid_metabolism	8.22064e-18
KEGG_04380_Osteoclast_differentiation	8.22064e-18
KEGG_00140_Steroid_hormone_biosynthesis	1.56192e-16
KEGG_00500_Starch_and_sucrose_metabolism	1.56192e-16
KEGG_00650_Butanoate_metabolism	1.56192e-16
KEGG_00983_Drug_metabolism_-_other_enzymes	1.56192e-16
KEGG_04080_Neuroactive_ligand-receptor_interaction	1.56192e-16
KEGG_04640_Hematopoietic_cell_lineage	1.56192e-16
KEGG_00350_Tyrosine_metabolism	2.81146e-15
KEGG_04022_cGMP-PKG_signaling_pathway_-_Homo_sapiens_(human)	2.81146e-15
KEGG_04115_p53_signaling_pathway	2.81146e-15
KEGG_04152_AMPK_signaling_pathway_-_Homo_sapiens_(human)	2.81146e-15
KEGG_04910_Insulin_signaling_pathway	2.81146e-15
KEGG_00240_Pyrimidine_metabolism	4.77948e-14
KEGG_00310_Lysine_degradation	4.77948e-14
KEGG_04914_Progesterone-mediated_oocyte_maturation	4.77948e-14
KEGG_00230_Purine_metabolism	7.64716e-13
KEGG_00561_Glycerolipid_metabolism	7.64716e-13
KEGG_00640_Propanoate_metabolism	7.64716e-13
KEGG_04024_cAMP_signaling_pathway_-_Homo_sapiens_(human)	7.64716e-13
KEGG_04514_Cell_adhesion_molecules_(CAMs)	7.64716e-13
KEGG_04650_Natural_killer_cell_mediated_cytotoxicity	7.64716e-13
KEGG_03030_DNA_replication	1.14708e-11
KEGG_04020_Calcium_signaling_pathway	1.14708e-11
KEGG_04066_HIF-1_signaling_pathway_-_Homo_sapiens_(human)	1.14708e-11
KEGG_04072_Phospholipase_D_signaling_pathway_-_Homo_sapiens_(human)	1.14708e-11
KEGG_04371_Apelin_signaling_pathway_-_Homo_sapiens_(human)	1.14708e-11
KEGG_04660_T_cell_receptor_signaling_pathway	1.14708e-11
KEGG_04750_Inflammatory_mediator_regulation_of_TRP_channels	1.14708e-11
KEGG_04915_Estrogen_signaling_pathway	1.14708e-11
KEGG_00250_Alanine__aspartate_and_glutamate_metabolism	1.6059e-10
KEGG_04071_Sphingolipid_signaling_pathway_-_Homo_sapiens_(human)	1.6059e-10
KEGG_04261_Adrenergic_signaling_in_cardiomyocytes	1.6059e-10
KEGG_04620_Toll-like_receptor_signaling_pathway	1.6059e-10
KEGG_04630_Jak-STAT_signaling_pathway	1.6059e-10
KEGG_04668_TNF_signaling_pathway_-_Homo_sapiens_(human)	1.6059e-10
KEGG_00591_Linoleic_acid_metabolism	2.08768e-09
KEGG_00620_Pyruvate_metabolism	2.08768e-09
KEGG_04114_Oocyte_meiosis	2.08768e-09
KEGG_04360_Axon_guidance	2.08768e-09
KEGG_04512_ECM-receptor_interaction	2.08768e-09
KEGG_04550_Signaling_pathways_regulating_pluripotency_of_stem_cells	2.08768e-09
KEGG_04662_B_cell_receptor_signaling_pathway	2.08768e-09
KEGG_04666_Fc_gamma_R-mediated_phagocytosis	2.08768e-09
KEGG_04670_Leukocyte_transendothelial_migration	2.08768e-09
KEGG_04722_Neurotrophin_signaling_pathway	2.08768e-09
KEGG_04919_Thyroid_hormone_signaling_pathway	2.08768e-09
KEGG_04920_Adipocytokine_signaling_pathway	2.08768e-09
KEGG_00410_beta-Alanine_metabolism	2.50521e-08
KEGG_04370_VEGF_signaling_pathway	2.50521e-08
KEGG_04540_Gap_junction	2.50521e-08
KEGG_04664_Fc_epsilon_RI_signaling_pathway	2.50521e-08
KEGG_04917_Prolactin_signaling_pathway	2.50521e-08
KEGG_00340_Histidine_metabolism	2.75573e-07
KEGG_04612_Antigen_processing_and_presentation	2.75573e-07
KEGG_04921_Oxytocin_signaling_pathway	2.75573e-07
KEGG_00051_Fructose_and_mannose_metabolism	2.75573e-06
KEGG_00270_Cysteine_and_methionine_metabolism	2.75573e-06
KEGG_00910_Nitrogen_metabolism	2.75573e-06
KEGG_04064_NF-kappa_B_signaling_pathway_-_Homo_sapiens_(human)	2.75573e-06
KEGG_04211_Longevity_regulating_pathway	2.75573e-06
KEGG_04392_Hippo_Signaling_Pathway	2.75573e-06
KEGG_04723_Retrograde_endocannabinoid_signaling	2.75573e-06
KEGG_04912_GnRH_signaling_pathway	2.75573e-06
KEGG_04918_Thyroid_hormone_synthesis	2.75573e-06
KEGG_00100_Steroid_biosynthesis	2.48016e-05
KEGG_04070_Phosphatidylinositol_signaling_system	2.48016e-05
KEGG_04120_Ubiquitin_mediated_proteolysis	2.48016e-05
KEGG_04270_Vascular_smooth_muscle_contraction	2.48016e-05
KEGG_04350_TGF-beta_signaling_pathway	2.48016e-05
KEGG_04916_Melanogenesis	2.48016e-05
KEGG_00361_gamma-Hexachlorocyclohexane_degradation	0.00018805
KEGG_00020_Citrate_cycle_(TCA_cycle)	0.000198413
KEGG_00052_Galactose_metabolism	0.000198413
KEGG_00562_Inositol_phosphate_metabolism	0.000198413
KEGG_00564_Glycerophospholipid_metabolism	0.000198413
KEGG_03040_Spliceosome	0.000198413
KEGG_04713_Circadian_entrainment	0.000198413
KEGG_04730_Long-term_depression	0.000198413
KEGG_04913_Ovarian_steroidogenesis	0.000198413
KEGG_04960_Aldosterone-regulated_sodium_reabsorption	0.000198413
KEGG_00710_Carbon_fixation_in_photosynthetic_organisms	0.00041789
KEGG_00030_Pentose_phosphate_pathway	0.00138889
KEGG_00480_Glutathione_metabolism	0.00138889
KEGG_00520_Amino_sugar_and_nucleotide_sugar_metabolism	0.00138889
KEGG_00600_Sphingolipid_metabolism	0.00138889
KEGG_00860_Porphyrin_and_chlorophyll_metabolism	0.00138889
KEGG_04141_Protein_processing_in_endoplasmic_reticulum	0.00138889
KEGG_04310_Wnt_signaling_pathway	0.00138889
KEGG_00040_Pentose_and_glucuronate_interconversions	0.0015044
KEGG_00903_Limonene_and_pinene_degradation	0.0015044
KEGG_00190_Oxidative_phosphorylation	0.00833333
KEGG_00790_Folate_biosynthesis	0.00833333
KEGG_04012_ErbB_signaling_pathway	0.00833333
KEGG_04144_Endocytosis	0.00833333
KEGG_04210_Apoptosis	0.00833333
KEGG_04520_Adherens_junction	0.00833333
KEGG_04530_Tight_junction	0.00833333
KEGG_04720_Long-term_potentiation	0.00833333
KEGG_00565_Ether_lipid_metabolism	0.0416667
KEGG_00760_Nicotinate_and_nicotinamide_metabolism	0.0416667
KEGG_03008_Ribosome_biogenesis_in_eukaryotes	0.0416667
KEGG_03410_Base_excision_repair	0.0416667
KEGG_04621_NOD-like_receptor_signaling_pathway	0.0416667
KEGG_04622_RIG-I-like_receptor_signaling_pathway	0.0416667
KEGG_04924_Renin_secretion	0.0416667
KEGG_00770_Pantothenate_and_CoA_biosynthesis	0.063185

## Sheet: CNA_TCGA_DB
Gene	Gistic(Q-value)	Cytoband	CNA	Profiled Samples	#	Freq	Is Cancer Gene (source: OncoKB)
RNY4P5		8q24.13	AMP	68	370	0.184	No
PCAT2		8q24.21	AMP	67	370	0.181	No
RN7SL826P		8q24.11	AMP	66	370	0.178	No
RN7SL228P		8q24.11	AMP	66	370	0.178	No
RN7SKP155		8q24.13	AMP	66	370	0.178	No
RN7SL329P		8q24.13	AMP	65	370	0.176	No
RN7SKP226		8q24.21	AMP	65	370	0.176	No
RNA5SP277		8q24.12	AMP	64	370	0.173	No
RNA5SP276		8q23.3	AMP	64	370	0.173	No
RN7SL396P		8q24.12	AMP	64	370	0.173	No
RN7SKP206		8q24.21	AMP	64	370	0.173	No
RN7SKP153		8q24.12	AMP	64	370	0.173	No
CCDC26		8q24.21	AMP	64	370	0.173	No
C8ORF17		8q24.3	AMP	61	370	0.165	No
RNA5SP278		8q24.3	AMP	60	370	0.162	No
RNA5SP275		8q23.1	AMP	59	370	0.159	No
RN7SL395P		8q24.3	AMP	59	370	0.159	No
RNU6ATAC8P		8q22.3	AMP	55	370	0.149	No
RN7SL685P		8q22.3	AMP	55	370	0.149	No
RNU6ATAC41P		8q22.3	AMP	55	370	0.149	No
RN7SL563P		8q22.3	AMP	55	370	0.149	No
RN7SKP249		8q22.3	AMP	55	370	0.149	No
RN7SL350P		8q22.2	AMP	55	370	0.149	No
LINC00964		8q24.13	AMP	108	737	0.147	No
RN7SKP85		8q22.2	AMP	54	370	0.146	No
CASC8		8q24.21	AMP	107	737	0.145	No
CCAT1		8q24.21	AMP	106	737	0.144	No
TMEM75		8q24.21	AMP	105	737	0.142	No
LINC00977		8q24.21	AMP	103	737	0.14	No
LINC00861		8q24.13	AMP	103	737	0.14	No
RNA5SP274		8q22.1	AMP	51	370	0.138	No
RN7SKP231		8q21.3	AMP	49	370	0.132	No
MROH6		8q24.3	AMP	96	737	0.13	No
REXO1L10P		8q21.2	AMP	48	370	0.13	No
RNA5SP272		8q21.3	AMP	48	370	0.13	No
RNA5SP273		8q21.3	AMP	48	370	0.13	No
REXO1L1P		8q21.2	AMP	48	370	0.13	No
MROH1		8q24.3	AMP	96	737	0.13	No
REXO1L11P		8q21.2	AMP	48	370	0.13	No
RN7SL107P		8q21.13	AMP	48	370	0.13	No
AGO2		8q24.3	AMP	100	773	0.129	Yes
TMEM249		8q24.3	AMP	95	737	0.129	No
MROH5		8q24.3	AMP	94	737	0.128	No
RN7SL308P		8q21.13	AMP	47	370	0.127	No
RN7SL41P		8q21.13	AMP	47	370	0.127	No
C8ORF76		8q24.13	AMP	122	968	0.126	No
IMPA1P1		8q21.13	AMP	46	370	0.124	No
RNA5SP270		8q13.3	AMP	46	370	0.124	No
RN7SL675P		8q13.3	AMP	46	370	0.124	No
ATAD2		8q24.13	AMP	120	968	0.124	No
RN7SL431P		1q21.3	AMP	46	370	0.124	No
RN7SL612P		1q23.1	AMP	46	370	0.124	No
DERL1		8q24.13	AMP	120	968	0.124	No
FAM91A1		8q24.13	AMP	119	968	0.123	No
FAM83A		8q24.13	AMP	119	968	0.123	No
DCST1-AS1		1q21.3	AMP	45	367	0.123	No
TBC1D31		8q24.13	AMP	119	968	0.123	No
MTSS1		8q24.13	AMP	118	968	0.122	No
RN7SL600P		1q21.3	AMP	45	370	0.122	No
ZHX1		8q24.13	AMP	118	968	0.122	No
RN7SL473P		1q21.3	AMP	45	370	0.122	No
RN7SL444P		1q21.3	AMP	45	370	0.122	No
RN7SKP29		8q13.3	AMP	45	370	0.122	No
SNORA44		1p35.3	AMP	45	370	0.122	No
FER1L6		8q24.13	AMP	117	968	0.121	No
FBXO32		8q24.13	AMP	117	968	0.121	No
NDUFB9		8q24.13	AMP	117	968	0.121	No
PCAT1		8q24.21	AMP	117	968	0.121	No
ANXA13		8q24.13	AMP	117	968	0.121	No
TRIB1		8q24.13	AMP	116	968	0.12	No
TRMT12		8q24.13	AMP	116	968	0.12	No
NTAQ1		8q24.13	AMP	116	968	0.12	No
ZNF572		8q24.13	AMP	116	968	0.12	No
SQLE		8q24.13	AMP	116	968	0.12	No
LRATD2		8q24.21	AMP	116	968	0.12	No
RN7SL861P		1q23.3	AMP	44	370	0.119	No
RN7SL372P		1q21.3	AMP	44	370	0.119	No
RN7SL466P		1q23.3	AMP	44	370	0.119	No
RNA5SP61		1q23.3	AMP	44	370	0.119	No
ZHX2		8q24.13	AMP	115	968	0.119	No
RNY4P25		1q21.3	AMP	44	370	0.119	No
WASHC5		8q24.13	AMP	115	968	0.119	No
PVT1		8q24.21	AMP	114	968	0.118	No
ASAP1		8q24.21-q24.22	AMP	114	968	0.118	No
TMEM65		8q24.13	AMP	114	968	0.118	No
NSMCE2		8q24.13	AMP	114	968	0.118	No
EIF3H		8q23.3-q24.11	AMP	114	968	0.118	No
EXT1		8q24.11	AMP	114	968	0.118	Yes
TATDN1		8q24.13	AMP	114	968	0.118	No
ADAMTSL4-AS1		1q21.2	AMP	87	737	0.118	No
MED30		8q24.11	AMP	114	968	0.118	No
KLHL38		8q24.13	AMP	114	968	0.118	No
ENPP2		8q24.12	AMP	114	968	0.118	No
RNF139		8q24.13	AMP	113	968	0.117	No
MRPL13		8q24.12	AMP	113	968	0.117	No
SAMD12		8q24.11-q24.12	AMP	113	968	0.117	No
AARD		8q24.11	AMP	113	968	0.117	No
COLEC10		8q24.12	AMP	113	968	0.117	No
UTP23		8q24.11	AMP	113	968	0.117	No
SLC30A8		8q24.11	AMP	113	968	0.117	No
CCN3		8q24.12	AMP	112	968	0.116	No
HAS2		8q24.13	AMP	112	968	0.116	No
LINC00302		1q21.3	AMP	43	370	0.116	No
RNA5SP62		1q23.3	AMP	43	370	0.116	No
RNA5SP63		1q23.3	AMP	43	370	0.116	No
TNFRSF11B		8q24.12	AMP	112	968	0.116	No
RN7SL44P		1q21.3	AMP	43	370	0.116	No
ADCY8		8q24.22	AMP	111	968	0.115	No
MAL2		8q24.12	AMP	111	968	0.115	No
TSACC		1q22	AMP	85	737	0.115	No
POU5F1B		8q24.21	AMP	111	968	0.115	No
DEPTOR		8q24.12	AMP	110	968	0.114	No
COL14A1		8q24.12	AMP	110	968	0.114	No
CSMD3		8q23.3	AMP	110	968	0.114	No
FAM83A-AS1		8q24.13	AMP	42	367	0.114	No
RN7SL480P		1q21.2	AMP	42	370	0.114	No
SRGAP2D		1q21.1	AMP	42	367	0.114	No
TAF2		8q24.12	AMP	110	968	0.114	No
SNTB1		8q24.12	AMP	110	968	0.114	No
RNA5SP60		1q23.2	AMP	42	370	0.114	No
MTBP		8q24.12	AMP	110	968	0.114	No
OR10J4		1q23.2	AMP	42	370	0.114	No
SNORD64		15q11.2	AMP	42	370	0.114	No
PHF20L1		8q24.22	AMP	109	968	0.113	No
CYRIB		8q24.21	AMP	109	968	0.113	No
LINC00536		8q23.3	AMP	109	968	0.113	No
MYC		8q24.21	AMP	123	1095	0.112	Yes
EFR3A		8q24.22	AMP	108	968	0.112	No
TRPS1		8q23.3	AMP	108	968	0.112	No
TG		8q24.22	AMP	108	968	0.112	No
DSCC1		8q24.12	AMP	107	968	0.111	No
RNA5SP271		8q13.3	AMP	41	370	0.111	No
KCNQ3		8q24.22	AMP	107	968	0.111	No
PRPF3		1q21.2	AMP	81	737	0.11	No
OC90		8q24.22	AMP	106	968	0.11	No
GSDMC		8q24.21	AMP	106	968	0.11	No
TMEM71		8q24.22	AMP	106	968	0.11	No
RMDN1		8q21.3	AMP	80	737	0.109	No
FAM72C		1q21.1	AMP	80	737	0.109	No
NBPF18P		1q21.3	AMP	80	737	0.109	No
ASH1L-AS1		1q22	AMP	40	367	0.109	No
FER1L6-AS2		8q24.13	AMP	40	367	0.109	No
ASAP1-IT1		8q24.21	AMP	40	367	0.109	No
RNF139-AS1		8q24.13	AMP	40	367	0.109	No
PRNCR1		8q24.21	AMP	40	367	0.109	No
TNFAIP8L2-SCNM1		1q21.3	AMP	40	367	0.109	No
DNAAF11		8q24.22	AMP	105	968	0.108	No
RAD21		8q24.11	AMP	116	1074	0.108	Yes
RN7SL19P		8q13.3	AMP	40	370	0.108	No
CCN4		8q24.22	AMP	105	968	0.108	No
ZFAT		8q24.22	AMP	105	968	0.108	No
ST3GAL1		8q24.22	AMP	105	968	0.108	No
NDRG1		8q24.22	AMP	105	968	0.108	Yes
SLA		8q24.22	AMP	105	968	0.108	No
HHLA1		8q24.22	AMP	105	968	0.108	No
HPYR1		8q24.22	AMP	104	968	0.107	No
VIRMA		8q22.1	AMP	79	737	0.107	No
LCE3B		1q21.3	AMP	78	737	0.106	No
ASAP1-IT2		8q24.21	AMP	39	367	0.106	No
CCAT2		8q24.21	AMP	39	367	0.106	No
SAMD12-AS1		8q24.12	AMP	39	367	0.106	No
RNA5SP65		1q24.1	AMP	39	370	0.105	No
ZFPM2		8q23	AMP	102	968	0.105	No
TRAPPC9		8q24.3	AMP	102	968	0.105	No
RNA5SP64		1q24.1	AMP	39	370	0.105	No
TMEM74		8q23.1	AMP	102	968	0.105	No
RN7SKP126		1q31.2	AMP	39	370	0.105	No
COL22A1		8q24.23-q24.3	AMP	102	968	0.105	No
FAM135B		8q24.23	AMP	102	968	0.105	No
RNF19A		8q22.2	AMP	101	968	0.104	No
SLC50A1		1q22	AMP	101	968	0.104	No
EFNA3		1q21.3	AMP	101	968	0.104	No
EBAG9		8q23.2	AMP	101	968	0.104	No
SYBU		8q23.2	AMP	101	968	0.104	No
KHDRBS3		8q24.23	AMP	101	968	0.104	No
DPM3		1q22	AMP	101	968	0.104	No
PKHD1L1		8q23.1-q23.2	AMP	101	968	0.104	No
ADAM15		1q21.3	AMP	101	968	0.104	No
OXR1		8q23.1	AMP	100	968	0.103	No
SLC45A4		8q24.3	AMP	100	968	0.103	No
RNA5SP57		1q21.1	AMP	38	370	0.103	No
KCNK9		8q24.3	AMP	100	968	0.103	No
H2AC19		1q21.2	AMP	38	370	0.103	No
RNA5SP59		1q21.2	AMP	38	370	0.103	No
ABRA		8q23.1	AMP	100	968	0.103	No
EFNA1		1q22	AMP	100	968	0.103	No
RN7SL261P		1q21.2	AMP	38	370	0.103	No
LINC00534		8q21.3	AMP	76	737	0.103	No
SF3B4		1q21.2	AMP	76	737	0.103	No
COMMD5		8q24.3	AMP	100	968	0.103	No
SPATC1		8q24.3	AMP	100	968	0.103	No
PPIAL4C		1q21.2	AMP	38	370	0.103	No
H4C15		1q21.2	AMP	38	370	0.103	No
TRHR		8q23.1	AMP	100	968	0.103	No
RN7SKP88		1q21.1	AMP	38	370	0.103	No
C1ORF147		1q32.1	AMP	38	370	0.103	No
MTMR11		1q21.2	AMP	76	737	0.103	No
OPLAH		8q24.3	AMP	100	968	0.103	No
SV2A		1q21.2	AMP	76	737	0.103	No
GBAP1		1q22	AMP	100	968	0.103	No
HYDIN2		1q21.1	AMP	38	370	0.103	No
EXOSC4		8q24.3	AMP	99	968	0.102	No
MPC2		1q24.2	AMP	75	737	0.102	No
EFNA4		1q21.3	AMP	99	968	0.102	No
DCST1		1q21.3	AMP	99	968	0.102	No
C8ORF33		8q24.3	AMP	99	968	0.102	No
HGH1		8q24.3	AMP	99	968	0.102	No
ZNF250		8q24.3	AMP	99	968	0.102	No
ANGPT1		8q23.1	AMP	99	968	0.102	No
EMC2		8q23.1	AMP	99	968	0.102	No
PTK2		8q24.3	AMP	99	968	0.102	No
THBS3		1q22	AMP	99	968	0.102	No
MTX1		1q22	AMP	99	968	0.102	No
NUDCD1		8q23.1	AMP	99	968	0.102	No
ENY2		8q23.1	AMP	99	968	0.102	No
GBA		1q22	AMP	99	968	0.102	No
ARHGAP39		8q24.3	AMP	99	968	0.102	No
CHRAC1		8q24.3	AMP	99	968	0.102	No
PARP10		8q24.3	AMP	98	968	0.101	No
THEM6		8q24.3	AMP	98	968	0.101	No
LYPD2		8q24.3	AMP	98	968	0.101	No
LY6D		8q24.3	AMP	98	968	0.101	No
KRTCAP2		1q22	AMP	98	968	0.101	No
EEF1D		8q24.3	AMP	98	968	0.101	No
LY6K		8q24.3	AMP	98	968	0.101	No
MAFA		8q24.3	AMP	98	968	0.101	No
PYCR3		8q24.3	AMP	98	968	0.101	No
SHARPIN		8q24.3	AMP	98	968	0.101	No
SUMO1P3		1q23.2	AMP	37	367	0.101	No
ZC3H3		8q24.3	AMP	98	968	0.101	No
ZNF252P		8q24.3	AMP	98	968	0.101	No
CYC1		8q24.3	AMP	98	968	0.101	No
LY6H		8q24.3	AMP	98	968	0.101	No
FLG-AS1		1q21.3	AMP	37	367	0.101	No
LYNX1		8q24.3	AMP	98	968	0.101	No
DENND3		8q24.3	AMP	98	968	0.101	No
ZNF623		8q24.3	AMP	98	968	0.101	No
C2CD4D-AS1		1q21.3	AMP	37	367	0.101	No
RSPO2		8q23.1	AMP	98	968	0.101	Yes
NAPRT		8q24.3	AMP	98	968	0.101	No
GFUS		8q24.3	AMP	98	968	0.101	No
WDR97		8q24.3	AMP	98	968	0.101	No
SLURP1		8q24.3	AMP	98	968	0.101	No
TRIM46		1q22	AMP	98	968	0.101	No
PSCA		8q24.3	AMP	98	968	0.101	No
KCNV1		8q23.2	AMP	98	968	0.101	No
MUC1		1q22	AMP	98	968	0.101	Yes
RHPN1		8q24.3	AMP	98	968	0.101	No
TIGD5		8q24.3	AMP	98	968	0.101	No
GSDMD		8q24.3	AMP	98	968	0.101	No
MAF1		8q24.3	AMP	98	968	0.101	No
DCST2		1q21.3	AMP	98	968	0.101	No
BOP1		8q24.3	AMP	98	968	0.101	No
GPAA1		8q24.3	AMP	98	968	0.101	No
SCX		8q24.3	AMP	98	968	0.101	No
ZNF251		8q24.3	AMP	97	968	0.1	No
RPL8		8q24.3	AMP	97	968	0.1	No
RNA5SP68		1q25.1	AMP	37	370	0.1	No
RNA5SP67		1q25.1	AMP	37	370	0.1	No
RNA5SP66		1q24.2	AMP	37	370	0.1	No
RNA5SP75		1q32.1	AMP	37	370	0.1	No
EIF3E		8q23.1	AMP	97	968	0.1	Yes
KIFC2		8q24.3	AMP	97	968	0.1	No
FCGR1B		1p11.2	AMP	74	737	0.1	No
FCGR1A		1q21.2	AMP	74	737	0.1	No
NBPF15		1q21.1	AMP	74	737	0.1	No
ZNF696		8q24.3	AMP	97	968	0.1	No
SEC22B		1p12	AMP	74	737	0.1	No
H4C14		1q21.2	AMP	74	737	0.1	No
ARC		8q24.3	AMP	97	968	0.1	No
VPS28		8q24.3	AMP	97	968	0.1	No
GRINA		8q24.3	AMP	97	968	0.1	No
NBPF14		1q21.2	AMP	74	737	0.1	No
ZFP41		8q24.3	AMP	97	968	0.1	No
HSF1		8q24.3	AMP	97	968	0.1	No
TOP1MT		8q24.3	AMP	97	968	0.1	No
LINC00624		1q21.1-q21.2	AMP	74	737	0.1	No
LENEP		1q21.3	AMP	97	968	0.1	No
GPR89A		1q21.1	AMP	74	737	0.1	No
PPIAL4A		1p11.2	AMP	74	737	0.1	No
GLI4		8q24.3	AMP	97	968	0.1	No
NBPF12		1q21.1	AMP	74	737	0.1	No
LY6E		8q24.3	AMP	97	968	0.1	No
GML		8q24.3	AMP	97	968	0.1	No
JRK		8q24.3	AMP	97	968	0.1	No
CYP11B1		8q24.3	AMP	97	968	0.1	No
PPP1R16A		8q24.3	AMP	97	968	0.1	No
LRRC24		8q24.3	AMP	97	968	0.1	No
DGAT1		8q24.3	AMP	97	968	0.1	No
PDE4DIP		1q21.2	AMP	74	737	0.1	Yes
RECQL4		8q24.3	AMP	111	1114	0.1	Yes
FBXL6		8q24.3	AMP	97	968	0.1	No
MFSD3		8q24.3	AMP	97	968	0.1	No
TONSL		8q24.3	AMP	97	968	0.1	No
LRRC14		8q24.3	AMP	97	968	0.1	No
H2BP1		1p11.2	AMP	74	737	0.1	No
H3C15		1q21.2	AMP	74	737	0.1	Yes
RNA5SP70		1q25.3	AMP	37	370	0.1	No
FAM72B		1p11.2	AMP	74	737	0.1	No
ZNF34		8q24.3	AMP	97	968	0.1	No
LINC00623		1p11.2	AMP	74	737	0.1	No
NBPF20		1q21.1	AMP	74	737	0.1	No
H2BC18		1q21.2	AMP	74	737	0.1	No
PLEC		8q24.3	AMP	97	968	0.1	No
CYHR1		8q24.3	AMP	97	968	0.1	No
FOXH1		8q24.3	AMP	97	968	0.1	No
SLC52A2		8q24.3	AMP	97	968	0.1	No
NBPF10		1q21.1	AMP	74	737	0.1	No
FLAD1		1q21.3	AMP	97	968	0.1	No
ADCK5		8q24.3	AMP	97	968	0.1	No
NBPF8		1p11.2	AMP	74	737	0.1	No
FCGR1CP		1q21.1	AMP	74	737	0.1	No
ZNF517		8q24.3	AMP	97	968	0.1	No
GPT		8q24.3	AMP	97	968	0.1	No
PPIAL4D		1q21.1	AMP	74	737	0.1	No
ADGRB1		8q24.3	AMP	97	968	0.1	No
SCRT1		8q24.3	AMP	97	968	0.1	No
GPIHBP1		8q24.3	AMP	97	968	0.1	No
ZNF7		8q24.3	AMP	97	968	0.1	No
ZNF16		8q24.3	AMP	97	968	0.1	No
PDZK1P1		1q21.2	AMP	74	737	0.1	No
C8ORF82		8q24.3	AMP	97	968	0.1	No
RN7SKP229		1q25.3	AMP	37	370	0.1	No
RUSC1		1q22	AMP	96	968	0.099	No
SNX31		8q22.3	AMP	96	968	0.099	No
ZNF707		8q24.3	AMP	96	968	0.099	No
FAM83H		8q24.3	AMP	96	968	0.099	No
TSNARE1		8q24.3	AMP	96	968	0.099	No
LINC02904		8q24.3	AMP	96	968	0.099	No
PUF60		8q24.3	AMP	96	968	0.099	No
SLC39A4		8q24.3	AMP	96	968	0.099	No
ANKRD46		8q22.3	AMP	96	968	0.099	No
PTP4A3		8q24.3	AMP	96	968	0.099	No
HCN3		1q22	AMP	96	968	0.099	No
SHC1		1q21.3	AMP	96	968	0.099	No
CYP11B2		8q24.3	AMP	96	968	0.099	No
CPSF1		8q24.3	AMP	96	968	0.099	No
MAPK15		8q24.3	AMP	96	968	0.099	No
SCRIB		8q24.3	AMP	96	968	0.099	No
CKS1B		1q21.3	AMP	96	968	0.099	Yes
ZBTB7B		1q21.3	AMP	96	968	0.099	No
FAM189B		1q22	AMP	96	968	0.099	No
CCDC166		8q24.3	AMP	96	968	0.099	No
GPR20		8q24.3	AMP	96	968	0.099	No
NRBP2		8q24.3	AMP	96	968	0.099	No
LINC00051		8q24.3	AMP	96	968	0.099	No
EPPK1		8q24.3	AMP	96	968	0.099	No
PFN1P2		1p11.2	AMP	36	367	0.098	No
NBPF13P		1q21.1	AMP	36	367	0.098	No
FDPS		1q22	AMP	95	968	0.098	No
PYGO2		1q21.3	AMP	95	968	0.098	No
LRP12		8q22.3	AMP	95	968	0.098	No
NBPF25P		1q21.1	AMP	36	367	0.098	No
LINC00869		1q21.2	AMP	36	367	0.098	No
LOC728989		1q21.1	AMP	36	367	0.098	No
TONSL-AS1		8q24.3	AMP	36	367	0.098	No
LINC02591		1q21.1	AMP	36	367	0.098	No
LINC01138		1q21.2	AMP	36	367	0.098	No
LOC653513		1q21.2	AMP	36	367	0.098	No
RGS5-AS1		1q23.3	AMP	36	367	0.098	No
PBXIP1		1q21.3	AMP	95	968	0.098	No
CADM3-AS1		1q23.2	AMP	36	367	0.098	No
LINC01133		1q23.2	AMP	36	367	0.098	No
SCAMP3		1q22	AMP	95	968	0.098	No
LNCOC1		8q24.3	AMP	36	367	0.098	No
SRGAP2-AS1		1p11.2	AMP	36	367	0.098	No
LSP1P5		1q21.1	AMP	36	367	0.098	No
NBPF17P		1q21.1	AMP	36	367	0.098	No
RNA5SP74		1q32.1	AMP	36	370	0.097	No
MIR29B2CHG		1q32.2	AMP	36	370	0.097	No
RNA5SP269		8q13.2	AMP	36	370	0.097	No
RNU6-1		15q23	AMP	36	370	0.097	No
OR2T7		1q44	AMP	36	370	0.097	No
RN7SL269P		1q24.2	AMP	36	370	0.097	No
RN7SL230P		1q25.2	AMP	36	370	0.097	No
FBXO43		8q22.2	AMP	94	968	0.097	No
LMNA		1q22	AMP	94	968	0.097	Yes
SPAG1		8q22.2	AMP	94	968	0.097	No
PMVK		1q21.3	AMP	94	968	0.097	No
OR14K1		1q44	AMP	36	370	0.097	No
GOLPH3L		1q21.3	AMP	94	968	0.097	No
OR2AJ1		1q44	AMP	36	370	0.097	No
CLK2		1q22	AMP	94	968	0.097	No
RIMS2		8q22.3	AMP	94	968	0.097	No
DPYS		8q22.3	AMP	94	968	0.097	No
PKLR		1q22	AMP	94	968	0.097	No
OR14A2		1q44	AMP	36	370	0.097	No
DCSTAMP		8q22.3	AMP	94	968	0.097	No
RN7SL425P		1q24.3	AMP	36	370	0.097	No
RN7SL333P		1q24.2	AMP	36	370	0.097	No
RGS22		8q22.2	AMP	93	968	0.096	No
POLR2K		8q22.2	AMP	93	968	0.096	No
CTSS		1q21.3	AMP	93	968	0.096	No
SSR2		1q22	AMP	93	968	0.096	No
RNA5SP69		1q25.2	AMP	35	370	0.095	No
UBR5		8q22.3	AMP	92	968	0.095	Yes
RNA5SP72		1q25.3	AMP	35	370	0.095	No
AZIN1		8q22.3	AMP	92	968	0.095	No
LINC02878		8q24.3	AMP	35	367	0.095	No
ENSA		1q21.3	AMP	92	968	0.095	No
DCAF13		8q22.3	AMP	92	968	0.095	No
LINC01591		8q24.22	AMP	35	367	0.095	No
LINC00970		1q24.2	AMP	70	737	0.095	No
CTHRC1		8q22.3	AMP	92	968	0.095	No
UBQLN4		1q22	AMP	92	968	0.095	No
RN7SKP160		1q25.1	AMP	35	370	0.095	No
TNN		1q25.1	AMP	70	737	0.095	No
SCARNA4		1q22	AMP	92	968	0.095	No
KHDC4		1q22	AMP	92	968	0.095	No
LAMTOR2		1q22	AMP	92	968	0.095	No
CDC42P3		8q24.3	AMP	35	367	0.095	No
IQANK1		8q24.3	AMP	35	367	0.095	No
NDUFAF6		8q22.1	AMP	92	968	0.095	No
LINC01300		8q24.3	AMP	35	367	0.095	No
ASH1L		1q22	AMP	92	968	0.095	No
LINC00626		1q24.2	AMP	70	737	0.095	No
RN7SL654P		1q25.3	AMP	35	370	0.095	No
RAB25		1q22	AMP	92	968	0.095	No
MEX3A		1q22	AMP	92	968	0.095	No
LY6E-DT		8q24.3	AMP	35	367	0.095	No
CLEC20A		1q25.2	AMP	35	370	0.095	No
ADAMTS4		1q23.3	AMP	91	968	0.094	No
FCER1G		1q23.3	AMP	91	968	0.094	No
SLC25A32		8q22.3	AMP	91	968	0.094	No
SYT11		1q22	AMP	91	968	0.094	No
TOMM40L		1q23.3	AMP	91	968	0.094	No
ARHGEF2		1q22	AMP	91	968	0.094	No
BAALC-AS2		8q22.3	AMP	91	968	0.094	No
YY1AP1		1q22	AMP	91	968	0.094	Yes
RXFP4		1q22	AMP	91	968	0.094	No
BAALC		8q22.3	AMP	91	968	0.094	No
COX6C		8q22.2	AMP	91	968	0.094	No
ODF1		8q22.3	AMP	91	968	0.094	No
TDRD10		1q21.3	AMP	91	968	0.094	No
NDUFS2		1q23.3	AMP	91	968	0.094	No
CSMD1		8p23.2	HOMDEL	91	968	0.094	No
HORMAD1		1q21.3	AMP	91	968	0.094	No
GON4L		1q22	AMP	91	968	0.094	No
ATP6V1C1		8q22.3	AMP	91	968	0.094	No
RRM2B		8q22.3	AMP	91	968	0.094	No
GRHL2		8q22.3	AMP	91	968	0.094	No
ADAR		1q21.3	AMP	90	968	0.093	No
FZD6		8q22.3	AMP	90	968	0.093	No
ZNF706		8q22.3	AMP	90	968	0.093	No
PABPC1		8q22.3	AMP	90	968	0.093	No
PI4KB		1q21.3	AMP	90	968	0.093	No
PCP4L1		1q23.3	AMP	90	968	0.093	No
SHE		1q21.3	AMP	90	968	0.093	No
LINC01704		1q23.1	AMP	34	367	0.093	No
KCNN3		1q21.3	AMP	90	968	0.093	No
AQP10		1q21.3	AMP	90	968	0.093	No
C1ORF43		1q21.3	AMP	90	968	0.093	No
CHRNB2		1q21.3	AMP	90	968	0.093	No
IL6R		1q21.3	AMP	90	968	0.093	No
PSMD4		1q21.3	AMP	90	968	0.093	No
KLF10		8q22.3	AMP	90	968	0.093	No
NCALD		8q22.3	AMP	90	968	0.093	No
NUP210L		1q21.3	AMP	90	968	0.093	No
VPS13B		8q22.2	AMP	90	968	0.093	No
YWHAZ		8q22.3	AMP	90	968	0.093	No
APOA2		1q23.3	AMP	90	968	0.093	No
ILF2		1q21.3	AMP	90	968	0.093	No
NR1I3		1q23.3	AMP	90	968	0.093	No
RNA5SP81		1q43	AMP	34	370	0.092	No
RNA5SP82		1q44	AMP	34	370	0.092	No
RNA5SP71		1q25.3	AMP	34	370	0.092	No
GATAD2B		1q21.3	AMP	89	968	0.092	No
NPR1		1q21.3	AMP	89	968	0.092	No
HAX1		1q21.3	AMP	89	968	0.092	No
ADAMTSL4		1q21.2	AMP	89	968	0.092	No
MEF2D		1q22	AMP	89	968	0.092	Yes
DAP3		1q22	AMP	89	968	0.092	No
RC3H1		1q25.1	AMP	68	737	0.092	No
ATP8B2		1q21.3	AMP	89	968	0.092	No
CTSK		1q21.3	AMP	89	968	0.092	No
RN7SKP55		1q44	AMP	34	370	0.092	No
RN7SKP12		1q43	AMP	34	370	0.092	No
SERPINC1		1q25.1	AMP	68	737	0.092	No
CCT3		1q22	AMP	89	968	0.092	No
ZNF687		1q21.3	AMP	89	968	0.092	No
UBAP2L		1q21.3	AMP	89	968	0.092	No
MSTO1		1q22	AMP	89	968	0.092	No
CGN		1q21.3	AMP	89	968	0.092	No
RFX5		1q21.3	AMP	89	968	0.092	No
RN7SL668P		1q42.3	AMP	34	370	0.092	No
NACA4P		8q22.3	AMP	89	968	0.092	No
MROH9		1q24.3	AMP	68	737	0.092	No
SNAPIN		1q21.3	AMP	89	968	0.092	No
SNORD118		17p13.1	AMP	34	370	0.092	No
HAPLN2		1q23.1	AMP	89	968	0.092	No
FAM20B		1q25.2	AMP	68	737	0.092	No
C1ORF189		1q21.3	AMP	89	968	0.092	No
MIR9-1HG		1q22	AMP	88	968	0.091	No
CRTC2		1q21.3	AMP	88	968	0.091	No
TPM3		1q21.3	AMP	88	968	0.091	Yes
PIP5K1A		1q21.3	AMP	88	968	0.091	No
SLC39A1		1q21.3	AMP	88	968	0.091	No
IQGAP3		1q22	AMP	88	968	0.091	No
NAXE		1q22	AMP	88	968	0.091	No
RALYL		8q21.2	AMP	88	968	0.091	No
ISG20L2		1q23.1	AMP	88	968	0.091	No
GLMP		1q22	AMP	88	968	0.091	No
HDGF		1q23.1	AMP	88	968	0.091	No
UAP1		1q23.3	AMP	88	968	0.091	No
RRNAD1		1q23.1	AMP	88	968	0.091	No
SMG5		1q22	AMP	88	968	0.091	No
SPRR1B		1q21.3	AMP	88	968	0.091	No
PPOX		1q23.3	AMP	88	968	0.091	No
VHLL		1q22	AMP	88	968	0.091	No
LRRC71		1q23.1	AMP	88	968	0.091	No
ETV3		1q23.1	AMP	88	968	0.091	No
TUFT1		1q21.3	AMP	88	968	0.091	No
CASC9		8q21.13	AMP	67	737	0.091	No
CHTOP		1q21.3	AMP	88	968	0.091	No
TTC24		1q22	AMP	88	968	0.091	No
SPRR2D		1q21.3	AMP	88	968	0.091	No
RHBG		1q22	AMP	88	968	0.091	No
GPATCH4		1q22-q23.1	AMP	88	968	0.091	No
ETV3L		1q23.1	AMP	88	968	0.091	No
STK3		8q22.2	AMP	88	968	0.091	No
MATN2		8q22.1-q22.2	AMP	88	968	0.091	No
CACNA1E		1q25.3	AMP	67	737	0.091	No
MRPL24		1q23.1	AMP	88	968	0.091	No
B4GALT3		1q23.3	AMP	88	968	0.091	No
TMEM79		1q22	AMP	88	968	0.091	No
DENND4B		1q21.3	AMP	88	968	0.091	No
C8ORF37		8q22.1	AMP	88	968	0.091	No
LAPTM4B		8q22.1	AMP	88	968	0.091	No
UBE2Q1		1q21.3	AMP	88	968	0.091	No
NOS1AP		1q23.3	AMP	88	968	0.091	No
FCGR2A		1q23.3	AMP	87	968	0.09	No
STX6		1q25.3	AMP	66	737	0.09	No
ZBTB37		1q25.1	AMP	66	737	0.09	No
NR5A2		1q32.1	AMP	66	737	0.09	No
CREB3L4		1q21.3	AMP	87	968	0.09	No
CERS2		1q21.3	AMP	87	968	0.09	No
TNR		1q25.1	AMP	66	737	0.09	No
SLC9C2		1q25.1	AMP	66	737	0.09	No
RAB13		1q21.3	AMP	87	968	0.09	No
GAS5		1q25.1	AMP	66	737	0.09	No
PEAR1		1q23.1	AMP	87	968	0.09	No
OSR2		8q22.2	AMP	87	968	0.09	No
EDEM3		1q25.3	AMP	66	737	0.09	No
PTPRVP		1q32.1	AMP	66	737	0.09	No
CCDC181		1q24.2	AMP	66	737	0.09	No
PLEKHF2		8q22.1	AMP	87	968	0.09	No
CENPL		1q25.1	AMP	66	737	0.09	No
MRPL9		1q21.3	AMP	87	968	0.09	No
INTS8		8q22.1	AMP	87	968	0.09	No
DEDD		1q23.3	AMP	87	968	0.09	No
ARNT		1q21.3	AMP	87	968	0.09	Yes
JTB		1q21.3	AMP	87	968	0.09	No
UFC1		1q23.3	AMP	87	968	0.09	No
RPS27		1q21.3	AMP	87	968	0.09	No
SNORA32		11q21	AMP	66	737	0.09	No
S100A8		1q21.3	AMP	87	968	0.09	No
LCE1D		1q21.3	AMP	87	968	0.09	No
S100A12		1q21.3	AMP	87	968	0.09	No
ARL8A		1q32.1	AMP	66	737	0.09	No
DARS2		1q25.1	AMP	66	737	0.09	No
SH2D1B		1q23.3	AMP	87	968	0.09	No
HSPA6		1q23.3	AMP	87	968	0.09	No
RGS2		1q31.2	AMP	66	737	0.09	No
TOR3A		1q25.2	AMP	66	737	0.09	No
SPRR2A		1q21.3	AMP	87	968	0.09	No
USP21		1q23.3	AMP	87	968	0.09	No
PTPN7		1q32.1	AMP	66	737	0.09	No
PAG1		8q21.13	AMP	87	968	0.09	Yes
PRCC		1q23.1	AMP	87	968	0.09	Yes
MPZ		1q23.3	AMP	87	968	0.09	No
ABL2		1q25.2	AMP	66	737	0.09	Yes
INTS3		1q21.3	AMP	87	968	0.09	No
BCAN		1q23.1	AMP	87	968	0.09	No
GPR37L1		1q32.1	AMP	66	737	0.09	No
SLC27A3		1q21.3	AMP	87	968	0.09	No
TDRKH		1q21.3	AMP	87	968	0.09	No
OAZ3		1q21.3	AMP	87	968	0.09	No
TP53INP1		8q22.1	AMP	87	968	0.09	No
RALGPS2		1q25.2	AMP	66	737	0.09	No
C1ORF226		1q23.3	AMP	87	968	0.09	No
SNORD78		1q25.1	AMP	66	737	0.09	No
NIT1		1q23.3	AMP	87	968	0.09	No
KIAA1614		1q25.3	AMP	66	737	0.09	No
SDC2		8q22.1	AMP	87	968	0.09	No
RNA5SP73		1q31.1	AMP	33	370	0.089	No
RPL30		8q22.2	AMP	86	968	0.089	No
UQCRB		8q22.1	AMP	86	968	0.089	No
RNA5SP268		8q13.2	AMP	33	370	0.089	No
UHMK1		1q23.3	AMP	86	968	0.089	No
PTDSS1		8q22.1	AMP	86	968	0.089	No
FCRLB		1q23.3	AMP	86	968	0.089	No
CFAP126		1q23.3	AMP	86	968	0.089	No
FCRLA		1q23.3	AMP	86	968	0.089	No
CCNE2		8q22.1	AMP	86	968	0.089	No
CDC42SE1		1q21.3	AMP	86	968	0.089	No
PSMB4		1q21.3	AMP	86	968	0.089	No
LELP1		1q21.3	AMP	86	968	0.089	No
CPQ		8q22.1	AMP	86	968	0.089	No
IVL		1q21.3	AMP	86	968	0.089	No
ARHGEF11		1q23.1	AMP	86	968	0.089	No
LCE6A		1q21.3	AMP	86	968	0.089	No
KPRP		1q21.3	AMP	86	968	0.089	No
SETDB1		1q21.3	AMP	86	968	0.089	Yes
S100A9		1q21.3	AMP	86	968	0.089	No
ANXA9		1q21.3	AMP	86	968	0.089	No
LCE2A		1q21.3	AMP	86	968	0.089	No
LCE1B		1q21.3	AMP	86	968	0.089	No
LCE1A		1q21.3	AMP	86	968	0.089	No
FLG		1q21.3	AMP	86	968	0.089	No
LCE1C		1q21.3	AMP	86	968	0.089	No
S100A1		1q21.3	AMP	86	968	0.089	No
S100A13		1q21.3	AMP	86	968	0.089	No
RNY4P16		1q42.11	AMP	33	370	0.089	No
LCE4A		1q21.3	AMP	86	968	0.089	No
CNBD1		8q21.3	AMP	86	968	0.089	No
RN7SKP156		1q31.1	AMP	33	370	0.089	No
SLC25A44		1q22	AMP	86	968	0.089	No
PRR9		1q21.3	AMP	86	968	0.089	No
SPATA46		1q23.3	AMP	86	968	0.089	No
SEMA4A		1q22	AMP	86	968	0.089	No
SPRR2E		1q21.3	AMP	86	968	0.089	No
SPRR2G		1q21.3	AMP	86	968	0.089	No
SPRR3		1q21.3	AMP	86	968	0.089	No
MTERF3		8q22.1	AMP	86	968	0.089	No
ZNF704		8q21.13	AMP	86	968	0.089	No
H3C13		1q21.2	AMP	75	843	0.089	Yes
MINDY1		1q21.3	AMP	86	968	0.089	No
MLLT11		1q21.3	AMP	86	968	0.089	Yes
FCRL3		1q23.1	AMP	86	968	0.089	No
SH2D2A		1q23.1	AMP	86	968	0.089	No
RN7SL148P		1q44	AMP	33	370	0.089	No
CCDC190		1q23.3	AMP	86	968	0.089	No
SMCP		1q21.3	AMP	86	968	0.089	No
CNGB3		8q21.3	AMP	85	968	0.088	No
TMOD4		1q21.3	AMP	85	968	0.088	No
INSRR		1q23.1	AMP	85	968	0.088	No
FCGR3B		1q23.3	AMP	85	968	0.088	No
FCGR2B		1q23.3	AMP	85	968	0.088	Yes
PAQR6		1q22	AMP	85	968	0.088	No
S100A14		1q21.3	AMP	85	968	0.088	No
PGLYRP3		1q21.3	AMP	85	968	0.088	No
PMF1		1q22	AMP	85	968	0.088	No
SCNM1		1q21.3	AMP	85	968	0.088	No
RIDA		8q22.2	AMP	85	968	0.088	No
CELF3		1q21.3	AMP	85	968	0.088	No
NPHS2		1q25.2	AMP	65	737	0.088	No
SOAT1		1q25.2	AMP	65	737	0.088	No
ERICH5		8q22.2	AMP	85	968	0.088	No
SNX27		1q21.3	AMP	85	968	0.088	No
LYSMD1		1q21.3	AMP	85	968	0.088	No
HRNR		1q21.3	AMP	85	968	0.088	No
FLG2		1q21.3	AMP	85	968	0.088	No
BGLAP		1q22	AMP	85	968	0.088	No
PFDN2		1q23.3	AMP	85	968	0.088	No
LORICRIN		1q21.3	AMP	85	968	0.088	No
SPRR1A		1q21.3	AMP	85	968	0.088	No
POGZ		1q21.3	AMP	85	968	0.088	No
RPL31P11		1q23.3	AMP	85	968	0.088	No
CPNE3		8q21.3	AMP	85	968	0.088	No
RIIAD1		1q21.3	AMP	85	968	0.088	No
ESRP1		8q22.1	AMP	85	968	0.088	No
SLC7A13		8q21.3	AMP	85	968	0.088	No
LCE1F		1q21.3	AMP	85	968	0.088	No
MTDH		8q22.1	AMP	85	968	0.088	No
S100A6		1q21.3	AMP	85	968	0.088	No
RIT1		1q22	AMP	96	1095	0.088	Yes
LCE1E		1q21.3	AMP	85	968	0.088	No
KCNS2		8q22.2	AMP	85	968	0.088	No
GABPB2		1q21.3	AMP	85	968	0.088	No
NIPAL2		8q22.2	AMP	85	968	0.088	No
LCE2B		1q21.3	AMP	85	968	0.088	No
RORC		1q21	AMP	85	968	0.088	No
AXDND1		1q25.2	AMP	65	737	0.088	No
CD5L		1q23.1	AMP	85	968	0.088	No
VPS72		1q21.3	AMP	85	968	0.088	No
TCHH		1q21.3	AMP	85	968	0.088	No
SPRR2B		1q21.3	AMP	85	968	0.088	No
SPRR2F		1q21.3	AMP	85	968	0.088	No
MMP16		8q21.3	AMP	85	968	0.088	No
WWP1		8q21.3	AMP	85	968	0.088	Yes
SLAMF1		1q23.3	AMP	85	968	0.088	No
C1ORF68		1q21.3	AMP	85	968	0.088	No
DUSP12		1q23.3	AMP	85	968	0.088	No
LINGO4		1q21.3	AMP	85	968	0.088	No
RPRD2		1q21.2	AMP	85	968	0.088	No
SEMA6C		1q21.3	AMP	85	968	0.088	No
NES		1q23.1	AMP	85	968	0.088	No
SELENBP1		1q21.3	AMP	85	968	0.088	No
SPRR4		1q21.3	AMP	85	968	0.088	No
C2CD4D		1q21.3	AMP	84	968	0.087	No
VANGL2		1q23.2	AMP	84	968	0.087	No
C1ORF56		1q21.3	AMP	84	968	0.087	No
NOTCH2		1p12	AMP	75	864	0.087	Yes
FCRL5		1q23.1	AMP	84	968	0.087	No
FCRL4		1q23.1	AMP	84	968	0.087	Yes
FCGR3A		1q23.3	AMP	84	968	0.087	No
PEX19		1q23.2	AMP	84	968	0.087	No
PRUNE1		1q21.3	AMP	84	968	0.087	No
TARS2		1q21.2	AMP	84	968	0.087	No
NIBAN1		1q25.3	AMP	64	737	0.087	No
FALEC		1q21.2	AMP	84	968	0.087	No
FCGR2C		1q23.3	AMP	84	968	0.087	No
SLAMF7		1q23.3	AMP	84	968	0.087	No
TSEN15		1q25.3	AMP	64	737	0.087	No
DPY19L4		8q22.1	AMP	84	968	0.087	No
TRIQK		8q22.1	AMP	84	968	0.087	No
DCAF8		1q23.2	AMP	84	968	0.087	No
CD84		1q23.3	AMP	84	968	0.087	No
RAD54B		8q22.1	AMP	84	968	0.087	No
TNFAIP8L2		1q21.3	AMP	84	968	0.087	No
ANKRD45		1q25.1	AMP	64	737	0.087	No
LCE2D		1q21.3	AMP	84	968	0.087	No
LCE2C		1q21.3	AMP	84	968	0.087	No
BNIPL		1q21.3	AMP	84	968	0.087	No
CRABP2		1q23.1	AMP	84	968	0.087	No
S100A7		1q21.3	AMP	84	968	0.087	No
S100A3		1q21.3	AMP	84	968	0.087	No
S100A4		1q21.3	AMP	84	968	0.087	No
S100A5		1q21.3	AMP	84	968	0.087	No
LHX4		1q25.2	AMP	64	737	0.087	No
S100A10		1q21.3	AMP	84	968	0.087	No
S100A11		1q21.3	AMP	84	968	0.087	No
HSD17B7		1q23.3	AMP	84	968	0.087	No
TCHHL1		1q21.3	AMP	84	968	0.087	No
SUCO		1q24.3	AMP	64	737	0.087	No
ATP6V0D2		8q21.3	AMP	84	968	0.087	No
FCRL2		1q23.1	AMP	84	968	0.087	No
QSOX1		1q25.2	AMP	64	737	0.087	No
TEX35		1q25.2	AMP	64	737	0.087	No
FABP5		8q21.13	AMP	84	968	0.087	No
IER5		1q25.3	AMP	64	737	0.087	No
XPR1		1q25.3	AMP	64	737	0.087	No
PGLYRP4		1q21.3	AMP	84	968	0.087	No
MR1		1q25.3	AMP	64	737	0.087	No
LINC01363		1q24.1	AMP	32	367	0.087	No
RO60		1q31.2	AMP	64	737	0.087	No
FCRL1		1q23.1	AMP	84	968	0.087	No
ECM1		1q21.2	AMP	84	968	0.087	No
TSPYL5		8q22.1	AMP	84	968	0.087	No
S100A16		1q21.3	AMP	84	968	0.087	No
PSKH2		8q21.3	AMP	84	968	0.087	No
MCL1		1q21.2	AMP	95	1095	0.087	Yes
LRRC52-AS1		1q23.3-q24.1	AMP	32	367	0.087	No
RNA5SP79		1q42.2	AMP	32	370	0.086	No
PDP1		8q22.1	AMP	83	968	0.086	No
RN7SL344P		1q32.3	AMP	32	370	0.086	No
FCER1A		1q23.2	AMP	83	968	0.086	No
ZBTB10		8q21.13	AMP	83	968	0.086	No
USF1		1q23.3	AMP	83	968	0.086	No
LCE3D		1q21.3	AMP	83	968	0.086	No
OR10J3		1q23.2	AMP	83	968	0.086	No
DCAF4L2		8q21.3	AMP	83	968	0.086	No
MRPS21		1q21.2	AMP	83	968	0.086	No
NCSTN		1q23.2	AMP	83	968	0.086	Yes
LY9		1q23.3	AMP	83	968	0.086	No
PIGM		1q23.2	AMP	83	968	0.086	No
COPA		1q23.2	AMP	83	968	0.086	No
ATP1A2		1q23.2	AMP	83	968	0.086	No
TMEM78		1q42.13	AMP	32	370	0.086	No
THEM5		1q21.3	AMP	83	968	0.086	No
LCE3A		1q21.3	AMP	83	968	0.086	No
S100A7L2		1q21.3	AMP	83	968	0.086	No
FSBP		8q22.1	AMP	83	968	0.086	No
RN7SKP195		1q43	AMP	32	370	0.086	No
RPTN		1q21.3	AMP	83	968	0.086	No
THEM4		1q21.3	AMP	83	968	0.086	No
PYHIN1		1q23.1	AMP	83	968	0.086	No
RGS4		1q23.3	AMP	83	968	0.086	No
ITLN1		1q23.3	AMP	83	968	0.086	No
AIM2		1q23.1-q23.2	AMP	83	968	0.086	No
MNDA		1q23.1	AMP	83	968	0.086	No
CD48		1q23.3	AMP	83	968	0.086	No
GDF6		8q22.1	AMP	83	968	0.086	No
TMEM64		8q21.3	AMP	83	968	0.086	No
POP1		8q22.2	AMP	83	968	0.086	No
ATF6		1q23.3	AMP	83	968	0.086	No
CRNN		1q21.3	AMP	83	968	0.086	No
CALB1		8q21.3	AMP	83	968	0.086	No
CRP		1q23.2	AMP	83	968	0.086	No
MTRNR2L11		1q43	AMP	32	370	0.086	No
PMP2		8q21.13	AMP	83	968	0.086	No
OR10J1		1q23.2	AMP	83	968	0.086	No
S100A7A		1q21.3	AMP	83	968	0.086	No
NHLH1		1q23.2	AMP	83	968	0.086	No
GEM		8q22.1	AMP	83	968	0.086	No
APH1A		1q21.2	AMP	82	968	0.085	Yes
CDH17		8q22.1	AMP	82	968	0.085	No
IFI16		1q23.1	AMP	82	968	0.085	No
CA14		1q21.2	AMP	82	968	0.085	No
TPD52		8q21.13	AMP	82	968	0.085	No
LINC02906		8q22.1	AMP	82	968	0.085	No
RBM12B		8q22.1	AMP	82	968	0.085	No
CA13		8q21.2	AMP	82	968	0.085	No
EIF2D		1q32.1	AMP	63	737	0.085	No
CIART		1q21.2	AMP	82	968	0.085	No
CASQ1		1q23.2	AMP	82	968	0.085	No
RUNX1T1		8q21.3	AMP	82	968	0.085	Yes
SRGAP2		1q32.1	AMP	63	737	0.085	No
RASSF5		1q32.1	AMP	63	737	0.085	No
LCE5A		1q21.3	AMP	82	968	0.085	No
IGSF8		1q23.2	AMP	82	968	0.085	No
MRPS28		8q21.13	AMP	82	968	0.085	No
PIGR		1q32.1	AMP	63	737	0.085	No
C1ORF54		1q21.2	AMP	82	968	0.085	No
ATP1A4		1q23.2	AMP	82	968	0.085	No
TSTD1		1q23.3	AMP	82	968	0.085	No
CD244		1q23.3	AMP	82	968	0.085	No
KCNJ10		1q23.2	AMP	82	968	0.085	No
KCNJ9		1q23.2	AMP	82	968	0.085	No
LCE3E		1q21.3	AMP	82	968	0.085	No
S100A2		1q21.3	AMP	82	968	0.085	No
OLFML2B		1q23.3	AMP	82	968	0.085	No
PEA15		1q23.2	AMP	82	968	0.085	No
DYRK3		1q32.1	AMP	63	737	0.085	No
RGS5		1q23.3	AMP	82	968	0.085	No
GLRX2		1q31.2	AMP	63	737	0.085	No
OR6K6		1q23.1	AMP	82	968	0.085	No
OR6N1		1q23.1	AMP	82	968	0.085	No
FCMR		1q32.1	AMP	63	737	0.085	No
C4BPA		1q32.2	AMP	63	737	0.085	No
PIP4P2		8q21.3	AMP	82	968	0.085	No
NECAB1		8q21.3	AMP	82	968	0.085	No
IL24		1q32.1	AMP	63	737	0.085	No
SLC26A7		8q21.3	AMP	82	968	0.085	No
B3GALT2		1q31.2	AMP	63	737	0.085	No
CRCT1		1q21.3	AMP	82	968	0.085	No
F11R		1q23.3	AMP	82	968	0.085	No
CIBAR1		8q22.1	AMP	82	968	0.085	No
APCS		1q23.2	AMP	82	968	0.085	No
ZFAND1		8q21.13	AMP	82	968	0.085	No
RNA5SP78		1q42.13	AMP	31	370	0.084	No
RNA5SP80		1q42.2	AMP	31	370	0.084	No
LMOD1		1q32.1	AMP	62	737	0.084	No
LRRC69		8q21.3	AMP	81	968	0.084	No
DUSP23		1q23.2	AMP	81	968	0.084	No
TNNT2		1q32.1	AMP	62	737	0.084	No
TIMM17A		1q32.1	AMP	62	737	0.084	No
ELK4		1q32.1	AMP	62	737	0.084	Yes
ITLN2		1q23.3	AMP	81	968	0.084	No
NCF2		1q25.3	AMP	62	737	0.084	No
RN7SL299P		1q42.2	AMP	31	370	0.084	No
PBX1-AS1		1q23.3	AMP	31	367	0.084	No
IPO9		1q32.1	AMP	62	737	0.084	No
OR6K2		1q23.1	AMP	81	968	0.084	No
RGS8		1q25.3	AMP	62	737	0.084	No
RN7SL837P		1q42.2	AMP	31	370	0.084	No
RGL1		1q25.3	AMP	62	737	0.084	No
LINC00535		8q22.1	AMP	81	968	0.084	No
NECTIN4		1q23.3	AMP	81	968	0.084	No
ANP32E		1q21.2	AMP	81	968	0.084	No
APOBEC4		1q25.3	AMP	62	737	0.084	No
CFAP45		1q23.2	AMP	81	968	0.084	No
TRMT1L		1q25.3	AMP	62	737	0.084	No
CHMP4C		8q21.13	AMP	81	968	0.084	No
COLGALT2		1q25.3	AMP	62	737	0.084	No
OR6K3		1q23.1	AMP	81	968	0.084	No
RNA5SP18		1q42.13	AMP	31	370	0.084	No
RNA5SP19		1q42.13	AMP	31	370	0.084	No
GLUL		1q25.3	AMP	62	737	0.084	No
ZNF648		1q25.3	AMP	62	737	0.084	No
TEDDM1		1q25.3	AMP	62	737	0.084	No
FABP9		8q21.13	AMP	81	968	0.084	No
RNA5S4		1q42.13	AMP	31	370	0.084	No
RNA5S5		1q42.13	AMP	31	370	0.084	No
RNA5S6		1q42.13	AMP	31	370	0.084	No
RNA5S7		1q42.13	AMP	31	370	0.084	No
RNA5S1		1q42.13	AMP	31	370	0.084	No
RNA5S2		1q42.13	AMP	31	370	0.084	No
RNA5S3		1q42.13	AMP	31	370	0.084	No
RNA5S8		1q42.13	AMP	31	370	0.084	No
SNX16		8q21.13	AMP	81	968	0.084	No
RNA5S9		1q42.13	AMP	31	370	0.084	No
RNA5S10		1q42.13	AMP	31	370	0.084	No
RNA5S16		1q42.13	AMP	31	370	0.084	No
RNA5S17		1q42.13	AMP	31	370	0.084	No
RNA5S11		1q42.13	AMP	31	370	0.084	No
RNA5S12		1q42.13	AMP	31	370	0.084	No
ATP2B4		1q32.1	AMP	62	737	0.084	No
RNA5S13		1q42.13	AMP	31	370	0.084	No
RNA5S14		1q42.13	AMP	31	370	0.084	No
RNA5S15		1q42.13	AMP	31	370	0.084	No
TAGLN2		1q23.2	AMP	81	968	0.084	No
RGS16		1q25.3	AMP	62	737	0.084	No
SEC16B		1q25.2	AMP	62	737	0.084	No
RBIS		8q21.2	AMP	81	968	0.084	No
SLAMF9		1q23.2	AMP	81	968	0.084	No
NUF2		1q23.3	AMP	81	968	0.084	Yes
RN7SKP98		1q32.3	AMP	31	370	0.084	No
RNF2		1q25.3	AMP	62	737	0.084	No
IL7		8q21.13	AMP	81	968	0.084	No
IGSF9		1q23.2	AMP	81	968	0.084	No
RN7SL178P		8p23.1	HOMDEL	31	370	0.084	No
ZHX1-C8ORF76		8q24.13	AMP	50	598	0.084	No
KLHDC9		1q23.3	AMP	81	968	0.084	No
RN7SKP276		1q42.13	AMP	31	370	0.084	No
SLAMF6		1q23.2-q23.3	AMP	81	968	0.084	No
OR10J5		1q23.2	AMP	81	968	0.084	No
OSGIN2		8q21.3	AMP	81	968	0.084	No
E2F5		8q21.2	AMP	81	968	0.084	No
ARHGAP30		1q23.3	AMP	81	968	0.084	No
CA1		8q21.2	AMP	81	968	0.084	No
LRRCC1		8q21.2	AMP	81	968	0.084	No
MFSD4A		1q32.1	AMP	62	737	0.084	No
CA2		8q21.2	AMP	81	968	0.084	No
CA3		8q21.2	AMP	81	968	0.084	No
GPR25		1q32.1	AMP	62	737	0.084	No
OTUD7B		1q21.2	AMP	81	968	0.084	No
ARPC5		1q25.3	AMP	62	737	0.084	No
RN7SL135P		8q12.3	AMP	31	370	0.084	No
MIR181A1HG		1q32.1	AMP	62	737	0.084	No
SHISA4		1q32.1	AMP	62	737	0.084	No
OTUD6B		8q21.3	AMP	81	968	0.084	No
RNA5SP251		8p23.2	HOMDEL	31	370	0.084	No
C1ORF116		1q32.1	AMP	61	737	0.083	No
SRGAP2B		1q21.1	AMP	61	737	0.083	No
LINC00862		1q32.1	AMP	61	737	0.083	No
RABIF		1q32.1	AMP	61	737	0.083	No
FCRL6		1q23.2	AMP	80	968	0.083	No
OR10R2		1q23.1	AMP	80	968	0.083	No
LYPD8		1q44	AMP	61	737	0.083	No
SLAMF8		1q23.2	AMP	80	968	0.083	No
OR6Y1		1q23.1	AMP	80	968	0.083	No
OR10K1		1q23.1	AMP	80	968	0.083	No
PGBD2		1q	AMP	61	737	0.083	No
SH3BP5L		1q44	AMP	61	737	0.083	No
NTRK1		1q23.1	AMP	91	1095	0.083	Yes
KLHDC8A		1q32.1	AMP	61	737	0.083	No
ZNF672		1q44	AMP	61	737	0.083	No
ACKR1		1q23.2	AMP	80	968	0.083	No
CADM3		1q23.2	AMP	80	968	0.083	No
RBBP5		1q32.1	AMP	61	737	0.083	No
SMG7		1q25.3	AMP	61	737	0.083	No
OPTC		1q32.1	AMP	61	737	0.083	No
CD1D		1q23.1	AMP	80	968	0.083	No
SNHG28		1q23.2	AMP	80	968	0.083	No
TMEM67		8q22.1	AMP	80	968	0.083	No
OR6P1		1q23.1	AMP	80	968	0.083	No
OR10X1		1q23.1	AMP	80	968	0.083	No
SPTA1		1q23.1	AMP	80	968	0.083	No
SLC45A3		1q32.1	AMP	61	737	0.083	Yes
MAPKAPK2		1q32.1	AMP	61	737	0.083	No
PKIA		8q21.13	AMP	80	968	0.083	No
STMN2		8q21.13	AMP	80	968	0.083	No
SLCO5A1		8q13.3	AMP	80	968	0.083	No
DECR1		8q21.3	AMP	80	968	0.083	No
TMCC2		1q32.1	AMP	61	737	0.083	No
AVPR1B		1q32.1	AMP	61	737	0.083	No
CDK18		1q32.1	AMP	61	737	0.083	No
RIPK2		8q21.3	AMP	80	968	0.083	No
ZC2HC1A		8q21.13	AMP	79	968	0.082	No
GAS5-AS1		1q25.1	AMP	30	367	0.082	No
PLEKHO1		1q21.2	AMP	79	968	0.082	No
HEY1		8q21.13	AMP	79	968	0.082	Yes
SNORD47		1q25.1	AMP	30	367	0.082	No
SULF1		8q13.2-q13.3	AMP	79	968	0.082	No
COP1		1q25.1-q25.2	AMP	71	864	0.082	Yes
SNORD79		1q25.1	AMP	30	367	0.082	No
SNORD80		1q25.1	AMP	30	367	0.082	No
LINC01298		8q22.1	AMP	30	367	0.082	No
OR10K2		1q23.1	AMP	79	968	0.082	No
FABP12		8q21.13	AMP	79	968	0.082	No
VSIG8		1q23.2	AMP	79	968	0.082	No
LCE3C		1q21.3	AMP	79	968	0.082	No
LINC01142		1q24.2	AMP	30	367	0.082	No
CD1E		1q23.1	AMP	79	968	0.082	No
FABP4		8q21.13	AMP	79	968	0.082	No
OR10Z1		1q23.1	AMP	79	968	0.082	No
VPS45		1q21.2	AMP	79	968	0.082	No
SNORD76		1q25.1	AMP	30	367	0.082	No
RNA5SP77		1q42.13	AMP	30	370	0.081	No
FAM90A24P		8p23.1	HOMDEL	30	370	0.081	No
RNA5SP267		8q12.1	AMP	30	370	0.081	No
LRRN2		1q32.1	AMP	60	737	0.081	No
LINC00303		1q32.1	AMP	60	737	0.081	No
CHD1L		1q21.1	AMP	78	968	0.081	No
RN7SKP159		8p23.2	HOMDEL	30	370	0.081	No
SOX13		1q32.1	AMP	60	737	0.081	No
ALG1L13P		8p23.1	HOMDEL	30	370	0.081	No
DEFA1B		8p23.1	HOMDEL	30	370	0.081	No
SHCBP1L		1q25.3	AMP	60	737	0.081	No
LAMC2		1q25.3	AMP	60	737	0.081	No
LAMC1		1q25.3	AMP	60	737	0.081	No
DEFB107B		8p23.1	HOMDEL	30	370	0.081	No
RN7SKP165		1q42.12	AMP	30	370	0.081	No
DEFB104B		8p23.1	HOMDEL	30	370	0.081	No
KIRREL1		1q23.1	AMP	78	968	0.081	No
DDR2		1q23.3	AMP	89	1095	0.081	Yes
FAM85B		8p23.1	HOMDEL	30	370	0.081	No
NPL		1q25.3	AMP	60	737	0.081	No
ASCL5		1q32.1	AMP	60	737	0.081	No
GOLT1A		1q32.1	AMP	60	737	0.081	No
RNASEL		1q25.3	AMP	60	737	0.081	No
RN7SKP135		8q12.3	AMP	30	370	0.081	No
REN		1q32.1	AMP	60	737	0.081	No
SLC10A5		8q21.13	AMP	78	968	0.081	No
CD1A		1q23.1	AMP	78	968	0.081	No
CD1B		1q23.1	AMP	78	968	0.081	No
RN7SKP97		8q12.3	AMP	30	370	0.081	No
OR10T2		1q23.1	AMP	78	968	0.081	No
ADCY10		1q24.2	AMP	78	968	0.081	No
KIF21B		1q32.1	AMP	60	737	0.081	No
NMNAT2		1q25.3	AMP	60	737	0.081	No
GCSAML		1q44	AMP	60	737	0.081	No
MPZL1		1q24.2	AMP	78	968	0.081	No
DEFB106B		8p23.1	HOMDEL	30	370	0.081	No
DEFB105B		8p23.1	HOMDEL	30	370	0.081	No
TBX19		1q24.2	AMP	78	968	0.081	No
IMPA1		8q21.13	AMP	78	968	0.081	No
SDHC		1q23.3	AMP	88	1095	0.08	Yes
FER1L6-AS1		8q24.13	AMP	48	598	0.08	No
H2AC20		1q21.2	AMP	77	968	0.08	No
H2BC21		1q21.2	AMP	77	968	0.08	No
OR6N2		1q23.1	AMP	77	968	0.08	No
TIPRL		1q24.2	AMP	77	968	0.08	No
GPR161		1q24.2	AMP	77	968	0.08	No
BCL9		1q21.2	AMP	77	968	0.08	Yes
NUCKS1		1q32.1	AMP	59	737	0.08	No
UBE2T		1q32.1	AMP	59	737	0.08	No
TXNIP		1q21.1	AMP	77	968	0.08	No
ERI1		8p23.1	HOMDEL	59	737	0.08	No
MFHAS1		8p23.1	HOMDEL	59	737	0.08	No
CD1C		1q23.1	AMP	77	968	0.08	No
STAU2		8q21.11	AMP	77	968	0.08	No
CD160		1q21.1	AMP	77	968	0.08	No
DCAF6		1q24.2	AMP	77	968	0.08	No
BOLA1		1q21.2	AMP	77	968	0.08	No
RNF115		1q21.1	AMP	77	968	0.08	No
PRKAB2		1q21.1	AMP	77	968	0.08	No
H2AC21		1q21.2	AMP	77	968	0.08	No
CLDN23		8p23.1	HOMDEL	59	737	0.08	No
PPP1R3B		8p23.1	HOMDEL	59	737	0.08	No
ITGA10		1q21.1	AMP	77	968	0.08	No
ANKRD36BP1		1q24.2	AMP	76	968	0.079	No
PEX11B		1q21.1	AMP	76	968	0.079	No
LIX1L		1q21.1	AMP	76	968	0.079	No
REXO1L2P		8q21.2	AMP	29	367	0.079	No
C8ORF37-AS1		8q22.1	AMP	29	367	0.079	No
ERICH1		8p23.3	HOMDEL	58	737	0.079	No
TDRP		8p23.3	HOMDEL	58	737	0.079	No
SFT2D2		1q24.2	AMP	76	968	0.079	No
NBN		8q21.3	AMP	88	1114	0.079	Yes
RCSD1		1q24.2	AMP	76	968	0.079	No
GJA5		1q21.2	AMP	76	968	0.079	No
LMX1A		1q23.3	AMP	76	968	0.079	No
ARHGEF10		8p23.3	HOMDEL	58	737	0.079	No
POLR3C		1q21.1	AMP	76	968	0.079	No
NBPF11		1q21.2	AMP	76	968	0.079	No
ACP6		1q21.2	AMP	76	968	0.079	No
FBXO25		8p23.3	HOMDEL	58	737	0.079	No
EYA1		8q13.3	AMP	76	968	0.079	No
BAALC-AS1		8q22.3	AMP	29	367	0.079	No
MAP10		1q42.2	AMP	58	737	0.079	No
ANKRD34A		1q21.1	AMP	76	968	0.079	No
GNRHR2		1q21.1	AMP	76	968	0.079	No
ZNF596		8p23.3	HOMDEL	58	737	0.079	No
HAS2-AS1		8q24.13	AMP	47	598	0.079	No
POLR3GL		1q21.1	AMP	76	968	0.079	No
OR4F21		8p23.3	HOMDEL	58	737	0.079	No
TEX50		1q25.1	AMP	29	367	0.079	No
RBM8A		1q21.1	AMP	76	968	0.079	No
PDZK1		1q21.1	AMP	76	968	0.079	No
MAP3K21		1q42.2	AMP	58	737	0.079	No
RNA5SP76		1q41	AMP	29	370	0.078	No
HDAC1P2		1q41	AMP	29	370	0.078	No
LINC02869		1q41	AMP	29	370	0.078	No
RNU6ATAC35P		1q41	AMP	29	370	0.078	No
RN7SL318P		8p23.2	HOMDEL	29	370	0.078	No
RN7SL464P		1q41	AMP	29	370	0.078	No
ZBTB18		1q44	AMP	57	737	0.077	No
DLGAP2		8p23.3	HOMDEL	57	737	0.077	No
FAM86B3P		8p23.1	HOMDEL	57	737	0.077	No
PRAG1		8p23.1	HOMDEL	57	737	0.077	No
GPA33		1q24.1	AMP	75	968	0.077	No
UCK2		1q24.1	AMP	75	968	0.077	No
UBE2W		8q21.11	AMP	75	968	0.077	No
SPAG11B		8p23.1	HOMDEL	57	737	0.077	No
MYOM2		8p23.3	HOMDEL	57	737	0.077	No
H2AC18		1q21.2	AMP	75	968	0.077	No
SPAG11A		8p23.1	HOMDEL	57	737	0.077	No
DEFB4B		8p23.1	HOMDEL	57	737	0.077	No
DEFB104A		8p23.1	HOMDEL	57	737	0.077	No
FAM66B		8p23.1	HOMDEL	57	737	0.077	No
STYXL2		1q24.1	AMP	75	968	0.077	No
HJV		1q21.1	AMP	75	968	0.077	No
ANKRD35		1q21.1	AMP	75	968	0.077	No
DEFB103A		8p23.1	HOMDEL	57	737	0.077	No
TMCO1		1q24.1	AMP	75	968	0.077	No
POU2F1		1q24.2	AMP	75	968	0.077	No
CREG1		1q24.2	AMP	75	968	0.077	No
GJA8		1q21.2	AMP	75	968	0.077	No
NBPF9		1q21.2	AMP	75	968	0.077	No
NOTCH2NLA		1q21.1	AMP	75	968	0.077	No
ZNF705G		8p23.1	HOMDEL	57	737	0.077	No
DEFB4A		8p23.1	HOMDEL	57	737	0.077	No
PIAS3		1q21.1	AMP	75	968	0.077	No
DEFA5		8p23.1	HOMDEL	57	737	0.077	No
ALDH9A1		1q24.1	AMP	75	968	0.077	No
RXRG		1q23.3	AMP	75	968	0.077	No
ZNF705B		8p23.1	HOMDEL	57	737	0.077	No
DEFB107A		8p23.1	HOMDEL	57	737	0.077	No
FMO5		1q21.1	AMP	75	968	0.077	No
GPR89B		1q21.2	AMP	75	968	0.077	No
NUDT17		1q21.1	AMP	75	968	0.077	No
DEFA3		8p23.1	HOMDEL	57	737	0.077	No
TADA1		1q24.1	AMP	75	968	0.077	No
DEFA1		8p23.1	HOMDEL	57	737	0.077	No
DEFB103B		8p23.1	HOMDEL	57	737	0.077	No
LINC00967		8q13.1	AMP	57	737	0.077	No
SGCZ		8p22	HOMDEL	57	737	0.077	No
PPIAL4G		1q21.2	AMP	75	968	0.077	No
FMO9P		1q24.1	AMP	75	968	0.077	No
ANKRD20A12P		4	AMP	75	968	0.077	No
FAM66E		8p23.1	HOMDEL	57	737	0.077	No
FAM72D		1q21.1	AMP	75	968	0.077	No
ENAH		1q42.12	AMP	57	737	0.077	No
ILDR2		1q24.1	AMP	75	968	0.077	No
DEFB106A		8p23.1	HOMDEL	57	737	0.077	No
DEFB105A		8p23.1	HOMDEL	57	737	0.077	No
XCL1		1q24.2	AMP	75	968	0.077	No
LINC02894		8q22.1	AMP	28	367	0.076	No
NCOA2		8q13.3	AMP	74	968	0.076	Yes
PEX2		8q21.13	AMP	74	968	0.076	No
RN7SL293P		8p23.1	HOMDEL	28	370	0.076	No
LINC01741		1q25.2	AMP	28	367	0.076	No
CRISPLD1		8q21.13	AMP	74	968	0.076	No
TNKS		8p23.1	HOMDEL	56	737	0.076	No
XCL2		1q24.2	AMP	74	968	0.076	No
LINC01603		8q13.2	AMP	28	367	0.076	No
FAM87A		8p23.3	HOMDEL	28	367	0.076	No
PRDM14		8q13.3	AMP	76	1004	0.076	Yes
RNA5SP253		8p23.1	HOMDEL	28	370	0.076	No
FAM78B		1q24.1	AMP	74	968	0.076	No
NME7		1q24.2	AMP	74	968	0.076	No
LHX4-AS1		1q25.2	AMP	28	367	0.076	No
PBX1		1q23.3	AMP	74	968	0.076	Yes
RNA5SP254		8p23.1	HOMDEL	28	370	0.076	No
KBTBD11		8p23.3	HOMDEL	56	737	0.076	No
RN7SKP49		1q42.11	AMP	28	370	0.076	No
MT1HL1		1q43	AMP	56	737	0.076	No
RASAL2-AS1		1q25.2	AMP	28	367	0.076	No
CD247		1q24.2	AMP	74	968	0.076	No
MAEL		1q24.1	AMP	74	968	0.076	No
LRRC52		1q24.1	AMP	74	968	0.076	No
CLN8		8p23.3	HOMDEL	56	737	0.076	No
COA6		1q42.2	AMP	56	737	0.076	No
RNA5SP255		8p22	HOMDEL	28	370	0.076	No
RN7SL303P		8p21.3	HOMDEL	28	370	0.076	No
CRYZL2P		1q25.2	AMP	28	367	0.076	No
AGPAT5		8p23.1	HOMDEL	55	737	0.075	No
CCSAP		1q42.13	AMP	55	737	0.075	No
XKR9		8q13.3	AMP	73	968	0.075	No
RAD21-AS1		8q24.11	AMP	45	598	0.075	No
DLC1		8p22	HOMDEL	55	737	0.075	No
TRAM1		8q13.3	AMP	73	968	0.075	No
SLC26A9		1q32.1	AMP	55	737	0.075	No
BLK		8p23.1	HOMDEL	55	737	0.075	No
POGK		1q24.1	AMP	73	968	0.075	No
DEFB1		8p23.1	HOMDEL	55	737	0.075	No
DEFA6		8p23.1	HOMDEL	55	737	0.075	No
NSL1		1q32.3	AMP	55	737	0.075	No
DEFA4		8p23.1	HOMDEL	55	737	0.075	No
FAM72A		1q32.1	AMP	55	737	0.075	No
PTGS2		1q31.1	AMP	55	737	0.075	No
F5		1q24.2	AMP	73	968	0.075	No
DPT		1q24.2	AMP	73	968	0.075	No
MSC		8q13.3	AMP	73	968	0.075	No
XKR5		8p23.1	HOMDEL	55	737	0.075	No
PLA2G4A		1q31.1	AMP	55	737	0.075	No
ANGPT2		8p23.1	HOMDEL	55	737	0.075	No
TRPA1		8q21.11	AMP	73	968	0.075	No
PDC		1q31.1	AMP	55	737	0.075	No
BTNL10		1q42.13	AMP	55	737	0.075	No
ZFHX4		8q21.13	AMP	73	968	0.075	No
RPL7		8q21.11	AMP	73	968	0.075	No
LACTB2		8q13.3	AMP	72	968	0.074	No
DEFA11P		8p23.1	HOMDEL	27	367	0.074	No
KCNT2		1q31.3	AMP	72	968	0.074	No
DLGAP2-AS1		8p23.3	HOMDEL	27	367	0.074	No
DEFB109B		8p23.1	HOMDEL	27	367	0.074	No
C1ORF112		1q24.2	AMP	72	968	0.074	No
KCNB2		8q21.11	AMP	72	968	0.074	No
STAU2-AS1		8q21.11	AMP	27	367	0.074	No
DEFT1P		8p23.1	HOMDEL	27	367	0.074	No
FAM90A7P		8p23.1	HOMDEL	27	367	0.074	No
MGST3		1q24.1	AMP	72	968	0.074	No
SELE		1q24.2	AMP	72	968	0.074	No
SRSF3P2		8q22.1	AMP	27	367	0.074	No
SELL		1q24.2	AMP	72	968	0.074	No
LINC01699		1q25.3	AMP	27	367	0.074	No
CFH		1q31.3	AMP	72	968	0.074	No
PRR23D1		8p23.1	HOMDEL	27	367	0.074	No
LINC01030		8q21.3	AMP	27	367	0.074	No
USP17L3		8p23.1	HOMDEL	27	367	0.074	No
LINC01686		1q25.3	AMP	27	367	0.074	No
PI15		8q21.13	AMP	72	968	0.074	No
RUSC1-AS1		1q22	AMP	44	598	0.074	No
USP17L1		8p23.1	HOMDEL	27	367	0.074	No
USP17L4		8p23.1	HOMDEL	27	367	0.074	No
LINC00965		8p23.1	HOMDEL	27	367	0.074	No
LACTB2-AS1		8q13.3	AMP	27	367	0.074	No
GDAP1		8q21.11	AMP	72	968	0.074	No
C8ORF88		8q21.3	AMP	27	367	0.074	No
PRR23D2		8p23.1	HOMDEL	27	367	0.074	No
LINC01350		1q25.3	AMP	27	367	0.074	No
OTUD6B-AS1		8q21.3	AMP	27	367	0.074	No
DEFA10P		8p23.1	HOMDEL	27	367	0.074	No
USP17L8		8p23.1	HOMDEL	27	367	0.074	No
FAM90A10P		8p23.1	HOMDEL	27	367	0.074	No
LINC01344		1q25.3	AMP	27	367	0.074	No
CFHR5		1q31.3	AMP	71	968	0.073	No
TMEM70		8q21.11	AMP	71	968	0.073	No
BLZF1		1q24.2	AMP	71	968	0.073	No
RNA5SP266		8q12.1	AMP	27	370	0.073	No
RNA5SP256		8p22	HOMDEL	27	370	0.073	No
SELP		1q24.2	AMP	71	968	0.073	No
MIR124-2HG		8q12.3	AMP	54	737	0.073	No
LINC00529		8p23-p22	HOMDEL	27	370	0.073	No
RDH10		8q21.11	AMP	71	968	0.073	No
ATP1B1		1q24.2	AMP	71	968	0.073	No
PRSS51		8p23.1	HOMDEL	27	370	0.073	No
SPRTN		1q42.2	AMP	54	737	0.073	Yes
ELOC		8q21.11	AMP	78	1074	0.073	Yes
SCYL3		1q24.2	AMP	71	968	0.073	No
GORAB		1q24.2	AMP	71	968	0.073	No
DNM3		1q24.3	AMP	71	968	0.073	No
HNF4G		8q21.13	AMP	71	968	0.073	No
RNA5SP252		8p23.1	HOMDEL	27	370	0.073	No
C8ORF48		8p22	HOMDEL	53	737	0.072	No
CACYBP		1q25.1	AMP	70	968	0.072	No
TRMT9B		8p22	HOMDEL	53	737	0.072	No
LY96		8q21.11	AMP	70	968	0.072	No
SLC18A1		8p21.3	HOMDEL	53	737	0.072	No
FAM167A-AS1		8p23.1	HOMDEL	53	737	0.072	No
PSD3		8p22	HOMDEL	53	737	0.072	No
LINC00208		8p23.1	HOMDEL	53	737	0.072	No
FAM86B1		8p23.1	HOMDEL	53	737	0.072	No
FDFT1		8p23.1	HOMDEL	53	737	0.072	No
POU5F1P4		1q22	AMP	43	598	0.072	No
TDH		8p23.1	HOMDEL	53	737	0.072	No
MRPS14		1q25.1	AMP	70	968	0.072	No
LONRF1		8p23.1	HOMDEL	53	737	0.072	No
LZTS1		8p21.3	HOMDEL	53	737	0.072	No
DEFB130A		8p23.1	HOMDEL	53	737	0.072	No
DEFB135		8p23.1	HOMDEL	53	737	0.072	No
FAM167A		8p23.1	HOMDEL	53	737	0.072	No
USP17L2		8p23.1	HOMDEL	53	737	0.072	No
ATP6V1B2		8p21.3	HOMDEL	53	737	0.072	Yes
NEIL2		8p23.1	HOMDEL	53	737	0.072	No
FAM66D		8p23.1	HOMDEL	53	737	0.072	No
LINC00681		8p23.1	HOMDEL	53	737	0.072	No
SLC19A2		1q24.2	AMP	70	968	0.072	No
GATA4		8p23.1	HOMDEL	53	737	0.072	Yes
TERF1		8q21.11	AMP	70	968	0.072	No
CTSB		8p23.1	HOMDEL	53	737	0.072	No
FAM86B2		8p23.1	HOMDEL	53	737	0.072	No
KIFAP3		1q24.2	AMP	70	968	0.072	No
ZNF705D		8p23.1	HOMDEL	53	737	0.072	No
LINC02905		8p23.1	HOMDEL	53	737	0.072	No
JPH1		8q21.11	AMP	70	968	0.072	No
FAM66A		8p23.1	HOMDEL	53	737	0.072	No
DEFB136		8p23.1	HOMDEL	53	737	0.072	No
DEFB134		8p23.1	HOMDEL	53	737	0.072	No
SBSPON		8q21.11	AMP	70	968	0.072	No
SLC39A14		8p21.3	HOMDEL	52	737	0.071	No
SLC35G5		8p23.1	HOMDEL	52	737	0.071	No
LINC01743		1q44	AMP	26	367	0.071	No
RNU6-83P		13q32.3	AMP	26	367	0.071	No
FGL1		8p22	HOMDEL	52	737	0.071	No
MTMR9		8p23.1	HOMDEL	52	737	0.071	No
LINC00538		1q32.3	AMP	26	367	0.071	No
NUDT18		8p21.3	HOMDEL	52	737	0.071	No
PEBP4		8p21.3	HOMDEL	52	737	0.071	No
C8ORF89		8q21.11	AMP	26	367	0.071	No
CAPN2		1q41	AMP	52	737	0.071	No
POLR3D		8p21.3	HOMDEL	52	737	0.071	No
TNFRSF10C		8p21.3	HOMDEL	52	737	0.071	No
TNFRSF10B		8p21.3	HOMDEL	52	737	0.071	No
GFRA2		8p21.3	HOMDEL	52	737	0.071	No
SORBS3		8p21.3	HOMDEL	52	737	0.071	No
TNFRSF10A		8p21.3	HOMDEL	52	737	0.071	No
REEP4		8p21.3	HOMDEL	52	737	0.071	No
ZNF670-ZNF695		1q44	AMP	26	367	0.071	No
FHIP2B		8p21.3	HOMDEL	52	737	0.071	No
CFHR1		1q31.3	AMP	69	968	0.071	No
BIN3		8p21.3	HOMDEL	52	737	0.071	No
R3HCC1		8p21.3	HOMDEL	52	737	0.071	No
SOX7		8p23.1	HOMDEL	52	737	0.071	No
PCM1		8p22	HOMDEL	52	737	0.071	Yes
FGF17		8p21.3	HOMDEL	52	737	0.071	No
PHYHIP		8p21.3	HOMDEL	52	737	0.071	No
RHOBTB2		8p21.3	HOMDEL	52	737	0.071	No
PIWIL2		8p21.3	HOMDEL	52	737	0.071	No
DOK2		8p21.3	HOMDEL	52	737	0.071	No
BMP1		8p21.3	HOMDEL	52	737	0.071	No
XKR6		8p23.1	HOMDEL	52	737	0.071	No
TNFRSF10D		8p21.3	HOMDEL	52	737	0.071	No
FMO3		1q24.3	AMP	69	968	0.071	No
SFTPC		8p21.3	HOMDEL	52	737	0.071	No
PDLIM2		8p21.3	HOMDEL	52	737	0.071	No
RP1L1		8p23.1	HOMDEL	52	737	0.071	No
C8ORF58		8p21.3	HOMDEL	52	737	0.071	No
NPM2		8p21.3	HOMDEL	52	737	0.071	No
DMTN		8p21.3	HOMDEL	52	737	0.071	No
KIAA0040		1q25.1	AMP	69	968	0.071	No
MIR2052HG		8q21.11-q21.13	AMP	26	367	0.071	No
LGI3		8p21.3	HOMDEL	52	737	0.071	No
SMG7-AS1		1q25.3	AMP	26	367	0.071	No
MSRA		8p23.1	HOMDEL	52	737	0.071	No
EGR3		8p21.3	HOMDEL	52	737	0.071	No
METTL18		1q24.2	AMP	69	968	0.071	No
HR		8p21.3	HOMDEL	52	737	0.071	No
PRSS55		8p23.1	HOMDEL	52	737	0.071	No
LINC01132		1q42.3	AMP	26	367	0.071	No
EEF1AKNMT		1q24.3	AMP	69	968	0.071	No
C8ORF34		8q13.2	AMP	69	968	0.071	No
LINC01354		1q42.2	AMP	26	367	0.071	No
CCAR2		8p21.3	HOMDEL	52	737	0.071	No
MSC-AS1		8q13.3-q21.11	AMP	26	367	0.071	No
C8ORF74		8p23.1	HOMDEL	52	737	0.071	No
LOXL2		8p21.3	HOMDEL	52	737	0.071	No
MIR124-1HG		8p23.1	HOMDEL	52	737	0.071	No
LINC01341		1q44	AMP	26	367	0.071	No
PRRX1		1q24.2	AMP	69	968	0.071	Yes
TNFSF18		1q25.1	AMP	69	968	0.071	No
DEFA9P		8p23.1	HOMDEL	26	367	0.071	No
PINX1		8p23.1	HOMDEL	52	737	0.071	No
SCARNA3		1q25.1	AMP	69	968	0.071	No
DEFA8P		8p23.1	HOMDEL	26	367	0.071	No
CHMP7		8p21.3	HOMDEL	52	737	0.071	No
PPP3CC		8p21.3	HOMDEL	52	737	0.071	No
FMO6P		1q24.3	AMP	69	968	0.071	No
RN7SL798P		8q12.1	AMP	26	370	0.07	No
CYCSP52		1q23.1	AMP	42	598	0.07	No
RNA5SP265		8q12.1	AMP	26	370	0.07	No
MYOC		1q24.3	AMP	68	968	0.07	No
RN7SL323P		8q12.1	AMP	26	370	0.07	No
PRRC2C		1q24.3	AMP	68	968	0.07	No
RN7SL474P		8p22	HOMDEL	26	370	0.07	No
SNORA72		8q22.2	AMP	68	968	0.07	No
METTL11B		1q24.2	AMP	68	968	0.07	No
CFHR2		1q31.3	AMP	68	968	0.07	No
CFHR3		1q31.3	AMP	68	968	0.07	No
CFHR4		1q31.3	AMP	68	968	0.07	No
VAMP4		1q24.3	AMP	68	968	0.07	No
TNFSF4		1q25.1	AMP	68	968	0.07	No
MSTO2P		1q22	AMP	42	598	0.07	No
SPRR2C		1q21.3	AMP	42	598	0.07	No
ANGPTL1		1q25.2	AMP	68	968	0.07	No
MTMR7		8p22	HOMDEL	51	737	0.069	No
MTUS1		8p22	HOMDEL	51	737	0.069	No
TUSC3		8p22	HOMDEL	51	737	0.069	Yes
PDGFRL		8p22	HOMDEL	51	737	0.069	No
PAPPA2		1q25.2	AMP	67	968	0.069	No
PRDX6		1q25.1	AMP	67	968	0.069	No
EPHX1		1q42.12	AMP	51	737	0.069	No
INTS10		8p21.3	HOMDEL	51	737	0.069	No
ENTPD4		8p21.3	HOMDEL	51	737	0.069	No
DNM3OS		1q24.3	AMP	67	968	0.069	No
ASAH1		8p22	HOMDEL	51	737	0.069	No
RGS21		1q31.2	AMP	67	968	0.069	No
RGS13		1q31.2	AMP	67	968	0.069	No
SWT1		1q25.3	AMP	67	968	0.069	No
FMO4		1q24.3	AMP	67	968	0.069	No
FMO1		1q24.3	AMP	67	968	0.069	No
FMO2		1q24.3	AMP	67	968	0.069	No
VPS37A		8p22	HOMDEL	51	737	0.069	No
CNOT7		8p22	HOMDEL	51	737	0.069	No
HSPA7		1q23.3	AMP	41	598	0.069	No
RGS1		1q31.2	AMP	67	968	0.069	No
MSR1		8p22	HOMDEL	51	737	0.069	No
C1ORF21		1q25.3	AMP	67	968	0.069	No
TOR1AIP1		1q25.2	AMP	67	968	0.069	No
ZDHHC2		8p22	HOMDEL	51	737	0.069	No
MICU3		8p22	HOMDEL	51	737	0.069	No
F13B		1q31.3	AMP	67	968	0.069	No
SLC7A2		8p22	HOMDEL	51	737	0.069	No
C1ORF105		1q24.3	AMP	67	968	0.069	No
STC1		8p21.2	HOMDEL	51	737	0.069	No
LPL		8p21.3	HOMDEL	51	737	0.069	No
KLHL20		1q25.1	AMP	67	968	0.069	No
FGF20		8p22	HOMDEL	51	737	0.069	No
ZFAT-AS1		8q24.22	AMP	41	598	0.069	No
RABGAP1L		1q25.1	AMP	67	968	0.069	No
SCARNA20		17q23.2	AMP	51	737	0.069	No
TMEM63A		1q42.12	AMP	51	737	0.069	No
MTARC1		1q41	AMP	50	737	0.068	No
PREX2		8q13.2	AMP	68	1004	0.068	Yes
LINC01592		8q13.2	AMP	25	367	0.068	No
RN7SL250P		8q11.23	AMP	25	370	0.068	No
FAM163A		1q25.2	AMP	66	968	0.068	No
MTARC2		1q41	AMP	50	737	0.068	No
LINC01351		1q31.1	AMP	25	367	0.068	No
DENND1B		1q31.3	AMP	66	968	0.068	No
RNU105C		8q11.23	AMP	25	370	0.068	No
RNA5SP260		8p12	HOMDEL	25	370	0.068	No
PIGC		1q24.3	AMP	66	968	0.068	No
ACBD6		1q25.2-q25.3	AMP	66	968	0.068	No
NEK7		1q31.3	AMP	66	968	0.068	No
USP17L7		8p23.1	HOMDEL	25	367	0.068	No
ZFHX4-AS1		8q21.13	AMP	25	367	0.068	No
XPO7		8p21.3	HOMDEL	50	737	0.068	No
RGS18		1q31.2	AMP	66	968	0.068	No
LZTS1-AS1		8p21.3	HOMDEL	25	367	0.068	No
DEFB109A		8p23.1	HOMDEL	25	367	0.068	No
CSGALNACT1		8p21.3	HOMDEL	50	737	0.068	No
FAM90A25P		8p23.1	HOMDEL	25	367	0.068	No
OBSCN-AS1		1q42.13	AMP	50	737	0.068	No
IBA57-DT		1q42.13	AMP	50	737	0.068	No
FAM90A2P		8p23.1	HOMDEL	25	367	0.068	No
GCSAML-AS1		1q44	AMP	25	367	0.068	No
LINC01111		8q21.13	AMP	25	367	0.068	No
CDC73		1q31.2	AMP	66	968	0.068	Yes
TOR1AIP2		1q25.2	AMP	66	968	0.068	No
TDRD5		1q25.2	AMP	66	968	0.068	No
LHX9		1q31.3	AMP	66	968	0.068	No
DNAJC5B		8q13.1	AMP	66	968	0.068	No
CCND1		11q13.3	AMP	76	1114	0.068	Yes
CSRP1		1q32.1	AMP	66	968	0.068	No
C1ORF220		1q25.2	AMP	66	968	0.068	No
UCHL5		1q31.2	AMP	65	968	0.067	No
NAV1		1q32.1	AMP	65	968	0.067	No
HMCN1		1q25.3-q31.1	AMP	65	968	0.067	No
LTO1		11q13.2	AMP	65	968	0.067	No
YOD1		1q32.1	AMP	65	968	0.067	No
PFKFB2		1q32.1	AMP	65	968	0.067	No
PMF1-BGLAP		1q22	AMP	40	598	0.067	No
ASTN1		1q25.2	AMP	65	968	0.067	No
CEP350		1q25.2	AMP	65	968	0.067	No
ASPM		1q31.3	AMP	65	968	0.067	No
RNPEP		1q32.1	AMP	65	968	0.067	No
BRINP2		1q25.2	AMP	65	968	0.067	No
LINC00184		1q42.3	AMP	65	968	0.067	No
RASAL2		1q25.2	AMP	65	968	0.067	No
PTPRC		1q31.3-q32.1	AMP	65	968	0.067	Yes
C4BPB		1q32.1	AMP	65	968	0.067	No
ATP6V1G3		1q31.3	AMP	65	968	0.067	No
GPR52		1q25.1	AMP	65	968	0.067	No
PLXNA2		1q32.2	AMP	65	968	0.067	No
FASLG		1q24.3	AMP	65	968	0.067	No
NAT2		8p22	HOMDEL	49	737	0.066	No
LAD1		1q32.1	AMP	64	968	0.066	No
CRB1		1q31.3	AMP	64	968	0.066	No
SH2D4A		8p21.3	HOMDEL	49	737	0.066	No
TNNI1		1q32.1	AMP	64	968	0.066	No
PHLDA3		1q32.1	AMP	64	968	0.066	No
WDR64		1q43	AMP	64	968	0.066	No
H3-3A		1q42.12	AMP	49	737	0.066	Yes
ELF3		1q32.1	AMP	66	1004	0.066	Yes
RAB3GAP2		1q41	AMP	49	737	0.066	No
LEFTY1		1q42.12	AMP	49	737	0.066	No
PYCR2		1q42.12	AMP	49	737	0.066	No
SDE2		1q42.12	AMP	49	737	0.066	No
CHIT1		1q32.1	AMP	64	968	0.066	No
CHI3L1		1q32.1	AMP	64	968	0.066	No
TMEM9		1q32.1	AMP	64	968	0.066	No
SYT2		1q32.1	AMP	64	968	0.066	No
PPFIA4		1q32.1	AMP	64	968	0.066	No
IGFN1		1q32.1	AMP	64	968	0.066	No
LEFTY2		1q42.12	AMP	49	737	0.066	No
HMBOX1		8p21.1-p12	HOMDEL	49	737	0.066	No
NAT1		8p22	HOMDEL	49	737	0.066	No
KIF14		1q32.1	AMP	64	968	0.066	No
CCDC57		17q25.3	AMP	49	737	0.066	No
RD3		1q32.3	AMP	64	968	0.066	No
LINC00272		1q25.3	AMP	64	968	0.066	No
C1ORF53		1q31.3	AMP	64	968	0.066	No
RHPN1-AS1		8q24.3	AMP	39	598	0.065	No
RNU6-72P		13q31.1	AMP	24	367	0.065	No
RNU6-79P		13q22.1	AMP	24	367	0.065	No
LEMD1		1q32.1	AMP	63	968	0.065	No
LAX1		1q32.1	AMP	63	968	0.065	No
ADAM28		8p21.2	HOMDEL	48	737	0.065	No
MFSD4A-AS1		1q32.1	AMP	24	367	0.065	No
LEMD1-AS1		1q32.1	AMP	24	367	0.065	No
OR2T11		1q44	AMP	63	968	0.065	No
DISC2		1q42.1	AMP	24	367	0.065	No
OR2M5		1q44	AMP	63	968	0.065	No
OR2T10		1q44	AMP	63	968	0.065	No
CHRM3-AS2		1q43	AMP	24	367	0.065	No
NEFM		8p21.2	HOMDEL	48	737	0.065	No
LINC01720		1q31.1-q31.2	AMP	24	367	0.065	No
RNU6ATAC32P		8q11.23	AMP	24	370	0.065	No
IPO9-AS1		1q32.1	AMP	24	367	0.065	No
BTG2		1q32.1	AMP	63	968	0.065	Yes
LINC01347		1q43	AMP	24	367	0.065	No
HSD11B1		1q32.2	AMP	63	968	0.065	No
BIN3-IT1		8p21.3	HOMDEL	24	367	0.065	No
LGR6		1q32.1	AMP	63	968	0.065	No
SDAD1P1		8p21.2	HOMDEL	24	370	0.065	No
KLHL12		1q32.1	AMP	63	968	0.065	No
RNA5SP259		8p21.1	HOMDEL	24	370	0.065	No
NFASC		1q32.1	AMP	63	968	0.065	No
TMED10P1		8q24.3	AMP	39	598	0.065	No
ZNF252P-AS1		8q24.3	AMP	39	598	0.065	No
RNA5SP258		8p21.2	HOMDEL	24	370	0.065	No
RPS10P7		1q32.1	AMP	63	968	0.065	No
MYEOV		11q13.3	AMP	63	968	0.065	No
OR2W3		1q44	AMP	63	968	0.065	No
IVNS1ABP		1q25.3	AMP	63	968	0.065	No
DUSP5P1		1q42.13	AMP	24	367	0.065	No
OR2T29		1q44	AMP	63	968	0.065	No
TSNAX-DISC1		1q42.2	AMP	24	367	0.065	No
ZBTB41		1q31.3	AMP	63	968	0.065	No
BLACAT1		1q32.1	AMP	24	367	0.065	No
C8ORF34-AS1		8q13.2	AMP	24	367	0.065	No
LINC02153		8p21.3	HOMDEL	24	367	0.065	No
ADAMDEC1		8p21.2	HOMDEL	48	737	0.065	No
OR2T6		1q44	AMP	63	968	0.065	No
CAMSAP2		1q32.1	AMP	63	968	0.065	No
INAVA		1q32.1	AMP	63	968	0.065	No
DDX59-AS1		1q32.1	AMP	24	367	0.065	No
SNORA78		16p13.3	AMP	48	737	0.065	No
NUAK2		1q32.1	AMP	63	968	0.065	No
KISS1		1q32.1	AMP	63	968	0.065	No
DDX59		1q32.1	AMP	63	968	0.065	No
TRIM55		8q13.1	AMP	63	968	0.065	No
LINC01139		1q43	AMP	24	367	0.065	No
NKX2-6		8p21.2	HOMDEL	24	367	0.065	No
LINC02774		1q44	AMP	24	367	0.065	No
ZNF670		1q44	AMP	62	968	0.064	No
RGSL1		1q25.3	AMP	62	968	0.064	No
ADORA1		1q32.1	AMP	62	968	0.064	No
MYBPH		1q32.1	AMP	62	968	0.064	No
UBXN8		8p12	HOMDEL	47	737	0.064	No
SMYD3		1q44	AMP	62	968	0.064	Yes
MYOG		1q32.1	AMP	62	968	0.064	No
PPP1R12B		1q32.1	AMP	62	968	0.064	No
OR2T4		1q44	AMP	62	968	0.064	No
OR2L13		1q44	AMP	62	968	0.064	No
OR13G1		1q44	AMP	62	968	0.064	No
TRIM58		1q44	AMP	62	968	0.064	No
RHEX		1q32.1	AMP	62	968	0.064	No
OR2M3		1q44	AMP	62	968	0.064	No
OR2T34		1q44	AMP	62	968	0.064	No
B3GALNT2		1q42.3	AMP	62	968	0.064	No
OR14A16		1q44	AMP	62	968	0.064	No
OR2T12		1q44	AMP	62	968	0.064	No
OR14C36		1q44	AMP	62	968	0.064	No
PROX1		1q32.3	AMP	62	968	0.064	No
OR2L5		1q44	AMP	62	968	0.064	No
FBXO16		8p21.1	HOMDEL	47	737	0.064	No
OR1C1		1q44	AMP	62	968	0.064	No
KIF26B		1q44	AMP	62	968	0.064	No
SLC16A3		17q25.3	AMP	47	737	0.064	No
INTS9		8p21.1	HOMDEL	47	737	0.064	No
OR11L1		1q44	AMP	62	968	0.064	No
OR2M7		1q44	AMP	62	968	0.064	No
PDIA3P1		1q21.1	AMP	38	598	0.064	No
OR2T33		1q44	AMP	62	968	0.064	No
OR2M2		1q44	AMP	62	968	0.064	No
OR2L3		1q44	AMP	62	968	0.064	No
OR2AK2		1q44	AMP	62	968	0.064	No
OR2L8		1q44	AMP	62	968	0.064	No
ZNF692		1q44	AMP	62	968	0.064	No
BNIP3L		8p21.2	HOMDEL	47	737	0.064	No
CYB5R1		1q32.1	AMP	62	968	0.064	No
KIF13B		8p12	HOMDEL	47	737	0.064	No
SCCPDH		1q44	AMP	62	968	0.064	No
DSTYK		1q32.1	AMP	62	968	0.064	No
ADIPOR1		1q32.1	AMP	62	968	0.064	No
IL19		1q32.1	AMP	62	968	0.064	No
ZNF669		1q44	AMP	62	968	0.064	No
PCAT6		1q32.1	AMP	62	968	0.064	No
OR6F1		1q44	AMP	62	968	0.064	No
PIK3C2B		1q32.1	AMP	62	968	0.064	Yes
OR2T3		1q44	AMP	62	968	0.064	No
OR2T8		1q44	AMP	62	968	0.064	No
PLEKHA6		1q32.1	AMP	62	968	0.064	No
CNST		1q44	AMP	62	968	0.064	No
KCNH1		1q32.2	AMP	62	968	0.064	No
ZNF281		1q32.1	AMP	62	968	0.064	No
CR1L		1q32.2	AMP	62	968	0.064	No
CRH		8q13.1	AMP	62	968	0.064	No
AHCTF1		1q44	AMP	62	968	0.064	No
FMOD		1q32.1	AMP	62	968	0.064	No
EXTL3		8p21.1	HOMDEL	47	737	0.064	No
PPP2CB		8p12	HOMDEL	47	737	0.064	No
OR2L2		1q44	AMP	62	968	0.064	No
OR2M4		1q44	AMP	62	968	0.064	No
CNTN2		1q32.1	AMP	62	968	0.064	No
TCF24		8q13.1	AMP	62	968	0.064	No
FCAMR		1q32.1	AMP	62	968	0.064	No
TFB2M		1q44	AMP	62	968	0.064	No
PNOC		8p21.1	HOMDEL	47	737	0.064	No
ZNF695		1q44	AMP	62	968	0.064	No
PRELP		1q32.1	AMP	62	968	0.064	No
ZNF395		8p21.1	HOMDEL	47	737	0.064	No
OR2T27		1q44	AMP	62	968	0.064	No
PKP1		1q32.1	AMP	62	968	0.064	No
OR2T35		1q44	AMP	62	968	0.064	No
LINC02897		1q44	AMP	62	968	0.064	No
IL20		1q32.1	AMP	62	968	0.064	No
SLC30A1		1q32.3	AMP	62	968	0.064	No
SCARA5		8p21.1	HOMDEL	47	737	0.064	No
KDM5B		1q32.1	AMP	62	968	0.064	No
TMEM183A		1q32.1	AMP	62	968	0.064	No
OR2G6		1q44	AMP	62	968	0.064	No
CSNK1D		17q25.3	AMP	47	737	0.064	No
FGF19		11q13.3	AMP	71	1114	0.064	Yes
OR2T1		1q44	AMP	62	968	0.064	No
TMEM81		1q32.1	AMP	62	968	0.064	No
FZD3		8p21.1	HOMDEL	47	737	0.064	No
OR14I1		1q44	AMP	62	968	0.064	No
OR2T5		1q44	AMP	62	968	0.064	No
OR2T2		1q44	AMP	62	968	0.064	No
PRG4		1q31.1	AMP	61	968	0.063	No
SGK3		8q13.1	AMP	61	968	0.063	No
MYBL1		8q13.1	AMP	61	968	0.063	No
OR2W5P		1q44	AMP	61	968	0.063	No
CHRM3-AS1		1q43	AMP	23	367	0.063	No
OR2G3		1q44	AMP	61	968	0.063	No
OR2C3		1q44	AMP	61	968	0.063	No
OR2G2		1q44	AMP	61	968	0.063	No
SNRPE		1q32.1	AMP	61	968	0.063	No
SNORA67		17p13.1	AMP	38	601	0.063	No
ACTG1P25		1q32.1	AMP	23	367	0.063	No
BRINP3		1q31.1	AMP	61	968	0.063	No
MGAT4EP		1q32.1	AMP	23	367	0.063	No
RRS1-AS1		8q13.1	AMP	23	367	0.063	No
GGH		8q12.3	AMP	61	968	0.063	No
CAMK1G		1q32.2	AMP	61	968	0.063	No
CSPP1		8q13.1-q13.2	AMP	61	968	0.063	No
ETNK2		1q32.1	AMP	61	968	0.063	No
LINC01744		1q42.2	AMP	23	367	0.063	No
MCMDC2		8q13.1	AMP	61	968	0.063	No
LINC01512		6p21.1	AMP	23	367	0.063	No
LINC01136		1q32.1	AMP	23	367	0.063	No
IRF2BP2		1q42.3	AMP	61	968	0.063	No
SERTAD4-AS1		1q32.2	AMP	23	367	0.063	No
MIR205HG		1q32.2	AMP	61	968	0.063	No
CR1		1q32.2	AMP	61	968	0.063	No
ZC3H11A		1q32.1	AMP	61	968	0.063	No
LINC00260		1q32.1	AMP	23	367	0.063	No
TBCE		1q42.3	AMP	61	968	0.063	No
LINC01222		1q32.1	AMP	23	367	0.063	No
TRAF3IP3		1q32.2	AMP	61	968	0.063	No
LINC00251		8q13.1	AMP	23	367	0.063	No
OPN3		1q43	AMP	61	968	0.063	No
C8ORF44-SGK3		8q13.1	AMP	23	367	0.063	No
UTP25		1q32.2	AMP	61	968	0.063	No
PPP1R15B		1q32.1	AMP	61	968	0.063	No
LINC01289		8q12.3	AMP	23	367	0.063	No
LINC01299		8q13.1	AMP	23	367	0.063	No
CPA6		8q13.2	AMP	61	968	0.063	No
SNORD87		8q13.1	AMP	61	968	0.063	No
MGAT4FP		1q32.1	AMP	23	367	0.063	No
CACNA1S		1q32.1	AMP	61	968	0.063	No
SNHG6		8q13.1	AMP	61	968	0.063	No
DHX9		1q25.3	AMP	61	968	0.063	No
TMEM183B		3q25.1	AMP	23	367	0.063	No
TRIM67-AS1		1q42.2	AMP	23	367	0.063	No
SRGAP2C		1p11.2	AMP	23	367	0.063	No
PLD5		1q43	AMP	60	968	0.062	No
ZNF496		1q44	AMP	60	968	0.062	No
IRF6		1q32.2	AMP	60	968	0.062	No
KMO		1q43	AMP	60	968	0.062	No
EMBP1		1p11.2	AMP	37	598	0.062	No
BHLHE22		8q12.3	AMP	60	968	0.062	No
DPYSL2		8p21.2	HOMDEL	46	737	0.062	No
C1ORF74		1q32.2	AMP	60	968	0.062	No
MAP1LC3C		1q43	AMP	60	968	0.062	No
DISC1		1q42.2	AMP	60	968	0.062	No
FH		1q43	AMP	60	968	0.062	Yes
SLC41A1		1q32.1	AMP	60	968	0.062	No
RN7SKP32		8q11.1	AMP	23	370	0.062	No
CDCA2		8p21.2	HOMDEL	46	737	0.062	No
PCNX2		1q42.2	AMP	60	968	0.062	No
COX20		1q44	AMP	60	968	0.062	No
TARBP1		1q42.2	AMP	60	968	0.062	No
PNMA2		8p21.2	HOMDEL	46	737	0.062	No
PTK2B		8p21.2	HOMDEL	46	737	0.062	No
EXO1		1q43	AMP	60	968	0.062	No
GNRH1		8p21.2	HOMDEL	46	737	0.062	No
EBF2		8p21.2	HOMDEL	46	737	0.062	No
LAMB3		1q32.2	AMP	60	968	0.062	No
CTSE		1q32.1	AMP	60	968	0.062	No
PPIAL4E		1q21.1	AMP	37	598	0.062	No
ZNF124		1q44	AMP	60	968	0.062	No
LINC00968		8q12.1	AMP	46	737	0.062	No
PPP2R2A		8p21.2	HOMDEL	46	737	0.062	Yes
DOCK5		8p21.2	HOMDEL	46	737	0.062	No
CR2		1q32.2	AMP	60	968	0.062	No
CHML		1q43	AMP	60	968	0.062	No
LYST		1q42.3	AMP	60	968	0.062	No
ARMC1		8q13.1	AMP	60	968	0.062	No
CATSPERE		1q44	AMP	60	968	0.062	No
RN7SKP294		8q11.21	AMP	23	370	0.062	No
SLC35F3		1q42.2	AMP	60	968	0.062	No
ELP3		8p21.1	HOMDEL	46	737	0.062	No
H2BC20P		1q21.2	AMP	37	598	0.062	No
DESI2		1q44	AMP	60	968	0.062	No
KCTD9		8p21.2	HOMDEL	46	737	0.062	No
VCPIP1		8q13.1	AMP	60	968	0.062	No
SDR16C6P		8q12.1	AMP	46	737	0.062	No
CD34		1q32.2	AMP	60	968	0.062	No
VXN		8q13.1	AMP	60	968	0.062	No
PPP1R42		8q13.1	AMP	60	968	0.062	No
CD55		1q32.2	AMP	60	968	0.062	No
TRIM35		8p21.2	HOMDEL	46	737	0.062	No
RAB29		1q32.1	AMP	60	968	0.062	No
HNRNPU		1q44	AMP	60	968	0.062	No
ZBED6		1q32.1	AMP	60	968	0.062	No
PM20D1		1q32.1	AMP	60	968	0.062	No
NUGGC		8p21.1	HOMDEL	46	737	0.062	No
EFCAB2		1q44	AMP	60	968	0.062	No
NEFL		8p21.2	HOMDEL	46	737	0.062	No
G0S2		1q32.2	AMP	60	968	0.062	No
CD46		1q32.2	AMP	60	968	0.062	No
PDE7A		8q13.1	AMP	60	968	0.062	No
COPS5		8q13.1	AMP	60	968	0.062	No
STMN4		8p21.2	HOMDEL	46	737	0.062	No
ADRA1A		8p21.2	HOMDEL	46	737	0.062	No
SECTM1		17q25.3	AMP	45	737	0.061	No
NLRP3		1q44	AMP	59	968	0.061	No
TEX15		8p12	HOMDEL	45	737	0.061	No
C8ORF44		8q13.1	AMP	59	968	0.061	No
SERTAD4		1q32.2	AMP	59	968	0.061	No
USH2A		1q41	AMP	59	968	0.061	No
TPR		1q31.1	AMP	59	968	0.061	Yes
RHOU		1q42.13	AMP	59	968	0.061	No
RRS1		8q13.1	AMP	59	968	0.061	No
TRAF5		1q32.3	AMP	59	968	0.061	Yes
SCARA3		8p21.1	HOMDEL	45	737	0.061	No
SYT14		1q32.2	AMP	59	968	0.061	No
ERO1B		1q42.3	AMP	59	968	0.061	No
TEX19		17q25.3	AMP	45	737	0.061	No
PBK		8p21.1	HOMDEL	45	737	0.061	No
LINC00467		1q32.3	AMP	59	968	0.061	No
GNG4		1q42.3	AMP	59	968	0.061	No
CCDC25		8p21.1	HOMDEL	45	737	0.061	No
OR2B11		1q44	AMP	59	968	0.061	No
CEP170		1q43	AMP	59	968	0.061	No
ARID4B		1q42.3	AMP	59	968	0.061	Yes
RYR2		1q43	AMP	59	968	0.061	No
CHRM3		1q43	AMP	59	968	0.061	No
RPL23AP53		8p23.3	HOMDEL	59	968	0.061	No
MTFR1		8q13.1	AMP	59	968	0.061	No
CHRNA2		8p21.2	HOMDEL	45	737	0.061	No
CD7		17q25.3	AMP	45	737	0.061	No
ADHFE1		8q13.1	AMP	59	968	0.061	No
NKAIN3		8q12.3	AMP	59	968	0.061	No
CLU		8p21.1	HOMDEL	45	737	0.061	No
ESCO2		8p21.1	HOMDEL	45	737	0.061	Yes
EPHX2		8p21.2-p21.1	HOMDEL	45	737	0.061	No
RCOR3		1q32.2-q32.3	AMP	59	968	0.061	No
SMYD2		1q32.3	AMP	59	968	0.061	No
LINC00589		8p12	HOMDEL	45	737	0.061	No
C1ORF100		1q44	AMP	58	968	0.06	No
ADSS2		1q44	AMP	58	968	0.06	No
HHAT		1q32.2	AMP	58	968	0.06	No
DUS1L		17q25.3	AMP	44	737	0.06	No
RAB4A		1q42.13	AMP	58	968	0.06	No
POMK		8p11.21	AMP	44	737	0.06	No
NRG1-IT3		8p12	HOMDEL	22	367	0.06	No
ABCB10		1q42.13	AMP	58	968	0.06	No
HGSNAT		8p11.21-p11.1	AMP	44	737	0.06	No
AKT3		1q43-q44	AMP	58	968	0.06	Yes
POTEA		8p11.1	AMP	44	737	0.06	No
YTHDF3-DT		8q12.3	AMP	22	367	0.06	No
SDCCAG8		1q43-q44	AMP	58	968	0.06	No
DUSP4		8p12	HOMDEL	46	773	0.06	Yes
OCLM		1q31.1	AMP	58	968	0.06	No
TOMM20		1q42.3	AMP	58	968	0.06	No
YTHDF3		8q12.3	AMP	58	968	0.06	No
RGS7		1q43	AMP	58	968	0.06	No
KCNK1		1q42.2	AMP	58	968	0.06	No
LINC00628		1q32.1	AMP	22	367	0.06	No
NSMAF		8q12.1	AMP	58	968	0.06	No
FNTA		8p11.21	AMP	44	737	0.06	No
ARFGEF1		8q13.2	AMP	58	968	0.06	No
SIPA1L2		1q42.2	AMP	58	968	0.06	No
VASH2		1q32.3	AMP	58	968	0.06	No
EDARADD		1q42.3-q43	AMP	58	968	0.06	No
GGPS1		1q42.3	AMP	58	968	0.06	No
FASN		17q25.3	AMP	44	737	0.06	No
RBM34		1q42.3	AMP	58	968	0.06	No
SNORA14B		1q42.3	AMP	58	968	0.06	No
PURG		8p12	HOMDEL	44	737	0.06	No
NUP133		1q42.13	AMP	58	968	0.06	No
HEATR1		1q43	AMP	58	968	0.06	No
WRN		8p12	HOMDEL	44	737	0.06	Yes
GPR137B		1q42.3	AMP	57	968	0.059	No
CLVS1		8q12.2-q12.3	AMP	57	968	0.059	No
AGT		1q42.2	AMP	57	968	0.059	No
GREM2		1q43	AMP	57	968	0.059	No
INTS7		1q32.3	AMP	57	968	0.059	No
KCTD3		1q41	AMP	57	968	0.059	No
ZP4		1q43	AMP	57	968	0.059	No
LGALS8		1q43	AMP	57	968	0.059	No
RNA5SP261		8p12	HOMDEL	22	370	0.059	No
TUBBP1		8p12	HOMDEL	22	370	0.059	No
RNA5SP262		8p12	HOMDEL	22	370	0.059	No
RNA5SP263		8p12	HOMDEL	22	370	0.059	No
IKBKE		1q32.1	AMP	65	1095	0.059	Yes
TTPA		8q12.3	AMP	57	968	0.059	No
CYP7B1		8q12.3	AMP	57	968	0.059	No
MTR		1q43	AMP	57	968	0.059	No
PPP2R5A		1q32.3	AMP	57	968	0.059	No
ACTN2		1q43	AMP	57	968	0.059	No
LINC00868		17q25.2	AMP	22	370	0.059	No
SNORA16B		1q32.3	AMP	57	968	0.059	No
NID1		1q42.3	AMP	57	968	0.059	No
ODR4		1q31.1	AMP	56	968	0.058	No
LEPROTL1		8p12	HOMDEL	43	737	0.058	No
MBOAT4		8p12	HOMDEL	43	737	0.058	No
C1ORF198		1q42.2	AMP	56	968	0.058	No
FUT10		8p12	HOMDEL	43	737	0.058	No
TRIM17		1q42.13	AMP	56	968	0.058	No
RPS6KC1		1q32.3	AMP	56	968	0.058	No
RNF122		8p12	HOMDEL	43	737	0.058	No
TAF5L		1q42.13	AMP	56	968	0.058	No
SARAF		8p12	HOMDEL	43	737	0.058	No
DUSP26		8p12	HOMDEL	43	737	0.058	No
H2AW		1q42.13	AMP	56	968	0.058	No
NENF		1q32.3	AMP	56	968	0.058	No
PACC1		1q32.3	AMP	56	968	0.058	No
SPHAR		1q42.13	AMP	56	968	0.058	No
RBPMS		8p12	HOMDEL	43	737	0.058	No
FLVCR1		1q32.3	AMP	56	968	0.058	No
ATF3		1q32.3	AMP	56	968	0.058	No
GTF2E2		8p12	HOMDEL	43	737	0.058	No
SPATA45		1q32.3	AMP	56	968	0.058	No
FAM71A		1q32.3	AMP	56	968	0.058	No
TSNAX		1q42.2	AMP	56	968	0.058	No
IL10		1q32.1	AMP	63	1095	0.058	Yes
OBSCN		1q42.13	AMP	56	968	0.058	No
RNF187		1q42.13	AMP	56	968	0.058	No
MCPH1		8p23.1	HOMDEL	56	968	0.058	No
TATDN3		1q32.3	AMP	56	968	0.058	No
TRIM11		1q42.13	AMP	56	968	0.058	No
TTI2		8p12	HOMDEL	43	737	0.058	No
PTPN14		1q32.3-q41	AMP	56	968	0.058	No
ANGEL2		1q32.3	AMP	56	968	0.058	No
H3-4		1q42.13	AMP	56	968	0.058	Yes
MAK16		8p12	HOMDEL	43	737	0.058	No
ACTA1		1q42.13	AMP	56	968	0.058	No
H2BU1		1q42.13	AMP	56	968	0.058	No
UTS2R		17q25.3	AMP	43	737	0.058	No
GSR		8p12	HOMDEL	43	737	0.058	No
BATF3		1q32.3	AMP	56	968	0.058	No
SMIM18		8p12	HOMDEL	43	737	0.058	No
DCTN6		8p12	HOMDEL	43	737	0.058	No
LINC02209		8p12	HOMDEL	43	737	0.058	No
NTPCR		1q42.2	AMP	56	968	0.058	No
OGFOD3		17q25.3	AMP	43	737	0.058	No
LPGAT1		1q32.3	AMP	56	968	0.058	No
CAPN9		1q42.2	AMP	56	968	0.058	No
FMN2		1q43	AMP	56	968	0.058	No
NRG1-IT1		8p12	HOMDEL	21	367	0.057	No
RBPMS-AS1		8p12	HOMDEL	21	367	0.057	No
C1ORF131		1q42.2	AMP	55	968	0.057	No
RN7SL573P		17q25.1	AMP	21	370	0.057	No
RN7SL236P		17q25.3	AMP	21	370	0.057	No
SNORD44		1q25.1	AMP	42	737	0.057	No
TRIM67		1q42.2	AMP	55	968	0.057	No
H3C14		1q21.2	AMP	40	707	0.057	Yes
FAM89A		1q42.2	AMP	55	968	0.057	No
RN7SL621P		8p12	HOMDEL	21	370	0.057	No
RPL12P38		17q23.2	AMP	21	370	0.057	No
CYBC1		17q25.3	AMP	42	737	0.057	No
NPLOC4		17q25.3	AMP	42	737	0.057	No
NARF		17q25.3	AMP	42	737	0.057	No
RN7SL454P		17q25.3	AMP	21	370	0.057	No
ASPH		8q12.3	AMP	55	968	0.057	No
ITPKB-IT1		1q42.12	AMP	21	367	0.057	No
NEK2		1q32.3	AMP	55	968	0.057	No
GNPAT		1q42.2	AMP	55	968	0.057	No
SNORD13		8p12	HOMDEL	21	370	0.057	No
COG2		1q42.2	AMP	55	968	0.057	No
RFNG		17q25.3	AMP	42	737	0.057	No
RN7SL606P		17q23.2	AMP	21	370	0.057	No
EGLN1		1q42.2	AMP	55	968	0.057	No
TTC13		1q42.2	AMP	55	968	0.057	No
RNA5SP448		17q25.1	AMP	21	370	0.057	No
LINC00582		1q42.2	AMP	55	968	0.057	No
RN7SL457P		8p12	HOMDEL	21	370	0.057	No
LOC100287846		8q11.1	AMP	21	367	0.057	No
GPS1		17q25.3	AMP	42	737	0.057	No
MDM4		1q32.1	AMP	62	1095	0.057	Yes
EXOC8		1q42.2	AMP	55	968	0.057	No
FOXK2		17q25.3	AMP	42	737	0.057	No
ARV1		1q42.2	AMP	55	968	0.057	No
SDCBP		8q12.1	AMP	55	968	0.057	No
HEXD		17q25.3	AMP	42	737	0.057	No
ASPSCR1		17q25.3	AMP	41	737	0.056	Yes
PYCR1		17q25.3	AMP	41	737	0.056	No
PCYT2		17q25.3	AMP	41	737	0.056	No
CENPF		1q41	AMP	54	968	0.056	No
DUSP10		1q41	AMP	54	968	0.056	No
SIRT7		17q25.3	AMP	41	737	0.056	No
MYADML2		17q25.3	AMP	41	737	0.056	No
URB2		1q42.13	AMP	54	968	0.056	No
CYP7A1		8q12.1	AMP	54	968	0.056	No
PGBD5		1q42.13	AMP	54	968	0.056	Yes
ANAPC11		17q25.3	AMP	41	737	0.056	No
VEGFA		6p21.1	AMP	60	1074	0.056	Yes
DTL		1q32.3	AMP	54	968	0.056	No
MAFG		17q25.3	AMP	41	737	0.056	No
KCNK2		1q41	AMP	54	968	0.056	No
ALYREF		17q25.3	AMP	41	737	0.056	No
NPB		17q25.3	AMP	41	737	0.056	No
SUSD4		1q41	AMP	53	968	0.055	No
TLR5		1q41	AMP	53	968	0.055	No
EPRS1		1q41	AMP	53	968	0.055	No
MIA3		1q41	AMP	53	968	0.055	No
GALNT2		1q42.13	AMP	53	968	0.055	No
UBXN2B		8q12.1	AMP	53	968	0.055	No
COQ8A		1q42.13	AMP	53	968	0.055	No
CA8		8q12.1	AMP	53	968	0.055	No
ZNF678		1q42.13	AMP	53	968	0.055	No
CAPN8		1q41	AMP	53	968	0.055	No
WDR45B		17q25.3	AMP	40	737	0.054	No
H3P6		2q31.1	AMP	20	367	0.054	Yes
ARHGDIA		17q25.3	AMP	40	737	0.054	No
TOX		8q12.1	AMP	52	968	0.054	No
MRPL12		17q25.3	AMP	40	737	0.054	No
CARD14		17q25.3	AMP	40	737	0.054	No
TGFB2-AS1		1q41	AMP	20	367	0.054	No
RPS6KB1		17q23.1	AMP	40	737	0.054	No
TOP1P1		1q24.3	AMP	32	598	0.054	No
FGF4		11q13.3	AMP	59	1095	0.054	Yes
LINC01352		1q41	AMP	20	367	0.054	No
RN7SL352P		6p25.3	AMP	20	370	0.054	No
FAAP100		17q25.3	AMP	40	737	0.054	No
RAC3		17q25.3	AMP	40	737	0.054	No
DCXR		17q25.3	AMP	40	737	0.054	No
LINC02817		1q41	AMP	20	367	0.054	No
LINC01301		8q12.1	AMP	20	367	0.054	No
RNFT1		17q23.1	AMP	40	737	0.054	No
SLC25A37		8p21.2	HOMDEL	52	968	0.054	No
STUM		1q42.12	AMP	52	968	0.054	No
HLX-AS1		1q41	AMP	20	367	0.054	No
HGS		17q25.3	AMP	40	737	0.054	No
OXLD1		17q25.3	AMP	40	737	0.054	No
FSCN2		17q25.3	AMP	40	737	0.054	No
CCDC137		17q25.3	AMP	40	737	0.054	No
ARL16		17q25.3	AMP	40	737	0.054	No
ITPKB		1q42.12	AMP	52	968	0.054	No
LYPLAL1-DT		1q41	AMP	20	367	0.054	No
P4HB		17q25.3	AMP	40	737	0.054	No
DNAH14		1q42.12	AMP	52	968	0.054	No
LINC01653		1q41	AMP	20	367	0.054	No
CENPX		17q25.3	AMP	40	737	0.054	No
LRRC45		17q25.3	AMP	40	737	0.054	No
MCRIP1		17q25.3	AMP	40	737	0.054	No
TAF1A-AS1		1q41	AMP	20	367	0.054	No
CDC42BPA		1q42.13	AMP	52	968	0.054	No
SRP9		1q42.12	AMP	52	968	0.054	No
RAB40B		17q25.3	AMP	40	737	0.054	No
CA4		17q23.1	AMP	40	737	0.054	No
ACTG1		17q25.3	AMP	40	737	0.054	Yes
GPATCH2		1q41	AMP	52	968	0.054	No
GCGR		17q25.3	AMP	40	737	0.054	No
HEATR6		17q23.1	AMP	40	737	0.054	No
PPP1R27		17q25.3	AMP	40	737	0.054	No
SLC25A10		17q25.3	AMP	40	737	0.054	No
BROX		1q41	AMP	51	968	0.053	No
ARF1		1q42.13	AMP	51	968	0.053	No
LINC00210		1q41	AMP	51	968	0.053	No
EIF4A3		17q25.3	AMP	39	737	0.053	No
NOTUM		17q25.3	AMP	39	737	0.053	No
WNT3A		1q42.13	AMP	51	968	0.053	No
TP53BP2		1q41	AMP	51	968	0.053	No
PSEN2		1q42.13	AMP	51	968	0.053	No
LYPLAL1		1q41	AMP	51	968	0.053	No
SNORD60		16p13.3	AMP	39	737	0.053	No
TBC1D16		17q25.3	AMP	39	737	0.053	No
GUK1		1q42.13	AMP	51	968	0.053	No
RBFOX3		17q25.3	AMP	39	737	0.053	No
NVL		1q42.11	AMP	51	968	0.053	No
DISP1		1q41	AMP	51	968	0.053	No
BCAS3		17q23.2	AMP	39	737	0.053	No
LIN9		1q42.12	AMP	51	968	0.053	No
ESRRG		1q41	AMP	51	968	0.053	No
GJC2		1q42.13	AMP	51	968	0.053	No
TGFB2		1q41	AMP	51	968	0.053	No
SPATA17		1q41	AMP	51	968	0.053	No
IBA57		1q42.13	AMP	51	968	0.053	No
CCDC185		1q41	AMP	51	968	0.053	No
BPNT1		1q41	AMP	51	968	0.053	No
RRP15		1q41	AMP	51	968	0.053	No
C1ORF35		1q42.13	AMP	51	968	0.053	No
FAM110B		8q12.1	AMP	51	968	0.053	No
MRPL55		1q42.13	AMP	51	968	0.053	No
SLC30A10		1q41	AMP	51	968	0.053	No
MARK1		1q41	AMP	51	968	0.053	No
AIDA		1q41	AMP	51	968	0.053	No
PDE6G		17q25.3	AMP	39	737	0.053	No
NKX3-1		8p21.2	HOMDEL	27	513	0.053	Yes
CBX4		17q25.3	AMP	38	737	0.052	No
NPTX1		17q25.3	AMP	38	737	0.052	No
CCDC40		17q25.3	AMP	38	737	0.052	No
RNF213		17q25.3	AMP	38	737	0.052	Yes
ACBD3		1q42.12	AMP	50	968	0.052	No
TUBD1		17q23.1	AMP	38	737	0.052	No
TSPAN10		17q25.3	AMP	38	737	0.052	No
MIXL1		1q42.12	AMP	50	968	0.052	No
IARS2		1q41	AMP	50	968	0.052	No
PXDNL		8q11.22-q11.23	AMP	50	968	0.052	No
[truncated: 30,035 more rows]

## Sheet: Mut_TCGA_DB
Gene	MutSig(Q-value)	# Mut	#	Profiled Samples	Freq	Is Cancer Gene (source: OncoKB)
TP53		420	405	1386	0.292	Yes
CTNNB1		404	382	1386	0.276	Yes
TTN		418	311	1213	0.256	No
TERT		222	219	1359	0.161	Yes
MUC16		227	182	1213	0.15	No
ALB		152	129	1240	0.104	Yes
PCLO		147	121	1213	0.1	Yes
APOB		126	114	1213	0.094	No
RYR2		135	114	1213	0.094	No
OBSCN		126	104	1213	0.086	No
ARID1A		126	115	1386	0.083	Yes
LRP1B		102	99	1213	0.082	Yes
CSMD3		104	93	1213	0.077	No
HMCN1		101	90	1213	0.074	No
ADGRV1		99	85	1213	0.07	No
XIRP2		89	85	1213	0.07	No
ABCA13		95	82	1213	0.068	No
AXIN1		99	91	1340	0.068	Yes
FLG		87	80	1213	0.066	No
RYR1		87	77	1213	0.063	No
SPTA1		80	73	1213	0.06	No
CSMD1		86	73	1213	0.06	No
DNAH7		80	72	1213	0.059	No
FAT3		76	71	1213	0.059	No
CACNA1E		77	72	1213	0.059	No
FBN2		76	71	1213	0.059	No
USH2A		81	70	1213	0.058	No
COL11A1		75	69	1213	0.057	No
FRAS1		82	69	1213	0.057	No
RYR3		77	69	1213	0.057	No
DNAH5		73	68	1213	0.056	No
KMT2D		82	75	1359	0.055	Yes
PKHD1L1		69	64	1213	0.053	No
AHNAK2		69	64	1213	0.053	No
SYNE1		72	63	1213	0.052	No
CUBN		66	63	1213	0.052	No
ARID2		81	70	1359	0.052	Yes
DNAH9		67	62	1213	0.051	No
MUC4		71	62	1213	0.051	No
ZNF469		49	48	982	0.049	No
DNAH8		61	59	1213	0.049	No
DNAH6		60	59	1213	0.049	No
DOCK2		62	59	1213	0.049	No
PRUNE2		65	59	1213	0.049	No
RB1		75	66	1359	0.049	Yes
PREX2		62	60	1249	0.048	Yes
HERC2		65	58	1213	0.048	No
MT-CO1		19	18	373	0.048	No
SYNE2		59	57	1213	0.047	No
DMD		58	57	1213	0.047	No
PCDH15		59	57	1213	0.047	No
HYDIN		60	56	1213	0.046	No
EYS		62	56	1213	0.046	No
NBEA		73	56	1213	0.046	No
KIAA1109		58	55	1213	0.045	No
COL12A1		57	54	1213	0.045	No
UNC80		60	54	1213	0.045	No
BIRC6		58	55	1213	0.045	No
FAT4		63	54	1213	0.045	Yes
RPS6KA3		58	54	1213	0.045	No
DCHS2		57	55	1213	0.045	No
NEB		57	54	1213	0.045	No
SDK1		55	53	1213	0.044	No
FREM2		57	53	1213	0.044	No
LRP1		57	53	1213	0.044	No
PTPRQ		43	43	982	0.044	No
MT-ND6		16	16	373	0.043	No
LAMA1		52	51	1213	0.042	No
DST		59	51	1213	0.042	No
FAT2		53	51	1213	0.042	No
MUC17		58	50	1213	0.041	No
WDR87		58	50	1213	0.041	No
MYCBP2		50	48	1213	0.04	No
COL6A6		52	49	1213	0.04	No
KMT2C		55	54	1359	0.04	Yes
AHNAK		53	48	1213	0.04	No
TSC2		56	54	1340	0.04	Yes
DYNC2H1		57	48	1213	0.04	No
DNAH17		54	48	1213	0.04	No
ZFHX4		54	49	1213	0.04	No
DNAH10		54	48	1213	0.04	No
PKHD1		50	49	1213	0.04	No
MUC2		51	48	1213	0.04	No
FASN		51	48	1213	0.04	No
BAP1		56	52	1340	0.039	Yes
PRKDC		49	47	1213	0.039	Yes
NFE2L2		57	52	1340	0.039	Yes
FMN2		48	46	1213	0.038	No
KEAP1		58	52	1359	0.038	Yes
LRP2		50	46	1213	0.038	No
COL7A1		48	45	1213	0.037	No
COL6A3		49	45	1213	0.037	No
VCAN		50	45	1213	0.037	No
DCHS1		46	45	1213	0.037	No
MUC5B		47	44	1213	0.036	No
UNC79		49	44	1213	0.036	No
CSMD2		56	44	1213	0.036	No
SETD2		52	49	1359	0.036	Yes
KMT2B		47	44	1213	0.036	Yes
MYO3A		48	44	1213	0.036	No
PTPRB		47	44	1213	0.036	Yes
FBN1		46	44	1213	0.036	No
UNC13C		46	43	1213	0.035	No
TG		46	43	1213	0.035	No
ANK2		45	42	1213	0.035	No
FCGBP		42	42	1213	0.035	No
HERC1		51	42	1213	0.035	No
ALMS1		54	43	1213	0.035	No
MAP1B		46	42	1213	0.035	No
NAV3		47	42	1213	0.035	No
SACS		47	42	1213	0.035	No
HTT		45	42	1213	0.035	No
HSPG2		50	42	1213	0.035	No
USP34		41	41	1213	0.034	No
TPO		42	41	1213	0.034	No
ATM		48	47	1386	0.034	Yes
DNAH2		44	41	1213	0.034	No
C17ORF97		16	16	474	0.034	No
CACNA1B		45	41	1213	0.034	No
ABCA12		44	41	1213	0.034	No
KMT2A		49	46	1340	0.034	Yes
VPS13B		44	41	1213	0.034	No
LRRIQ1		43	40	1213	0.033	No
MDN1		46	40	1213	0.033	No
ANKRD12		42	40	1213	0.033	No
SPEG		45	40	1213	0.033	No
TRPA1		41	40	1213	0.033	No
MYO18B		42	39	1213	0.032	No
DYNC1H1		42	39	1213	0.032	No
WDFY4		46	39	1213	0.032	No
ADAMTS20		45	39	1213	0.032	No
KIF26B		42	39	1213	0.032	No
HECTD4		43	39	1213	0.032	No
RP1		39	39	1213	0.032	No
PLXNA4		40	39	1213	0.032	No
SVEP1		41	39	1213	0.032	No
EVC2		41	39	1213	0.032	No
EPHA4		40	39	1213	0.032	No
MACF1		38	37	1213	0.031	No
NPAP1		39	38	1213	0.031	No
POLQ		42	38	1213	0.031	Yes
MYH15		40	38	1213	0.031	No
OTOGL		41	37	1213	0.031	No
CFAP46		40	37	1213	0.031	No
COL22A1		40	37	1213	0.031	No
RELN		39	37	1213	0.031	Yes
CDH9		37	36	1213	0.03	No
FN1		36	36	1213	0.03	No
MYT1L		36	36	1213	0.03	No
PTPRT		41	41	1359	0.03	Yes
ADGRL3		38	36	1213	0.03	No
LAMA2		36	36	1213	0.03	No
DSCAM		43	36	1213	0.03	No
SRCAP		41	36	1213	0.03	No
FANCM		37	36	1213	0.03	No
PREX1		38	36	1213	0.03	No
FSIP2		41	36	1213	0.03	No
ANK3		38	36	1213	0.03	No
TENM3		38	36	1213	0.03	No
PCDH7		39	36	1213	0.03	No
ADAMTS19		37	36	1213	0.03	No
PXDNL		36	36	1213	0.03	No
PXDN		37	36	1213	0.03	No
VWDE		36	36	1213	0.03	No
WDFY3		37	35	1213	0.029	No
ITPR3		37	35	1213	0.029	No
STAB1		35	35	1213	0.029	No
DNAH14		36	35	1213	0.029	No
DNAH1		40	35	1213	0.029	No
SF3B1		40	39	1359	0.029	Yes
GLI3		38	35	1213	0.029	No
SYCP2		35	35	1213	0.029	No
SORCS3		35	35	1213	0.029	No
IRX1		28	28	982	0.029	No
TCHH		40	35	1213	0.029	No
ADCY2		35	35	1213	0.029	No
APC		44	39	1359	0.029	Yes
NOS1		37	35	1213	0.029	No
ATP10B		34	34	1213	0.028	No
COL5A1		35	34	1213	0.028	No
COL16A1		37	34	1213	0.028	No
ZFPM2		38	34	1213	0.028	No
GLI2		36	34	1213	0.028	No
SEMA6D		34	34	1213	0.028	No
DNAH3		37	34	1213	0.028	No
BRINP3		34	34	1213	0.028	No
TENM4		41	34	1213	0.028	No
MKI67		34	34	1213	0.028	Yes
MYH7		35	34	1213	0.028	No
REV3L		35	34	1213	0.028	No
NF1		40	38	1340	0.028	Yes
ADGRG4		27	27	982	0.027	No
SPEN		36	36	1340	0.027	Yes
MXRA5		33	33	1213	0.027	No
KNDC1		37	33	1213	0.027	No
ACVR2A		37	33	1213	0.027	Yes
HUWE1		36	33	1213	0.027	No
CHL1		33	33	1213	0.027	No
TENM2		34	33	1213	0.027	No
GCN1		39	33	1213	0.027	No
ZNF536		37	33	1213	0.027	No
TDRD5		34	33	1213	0.027	No
STAB2		34	33	1213	0.027	No
ROBO2		40	33	1213	0.027	No
ROBO1		35	33	1213	0.027	Yes
ATR		37	33	1213	0.027	Yes
SDK2		34	33	1213	0.027	No
MGAM		36	33	1213	0.027	Yes
C3		35	33	1213	0.027	No
ZNF208		49	33	1213	0.027	No
SI		36	33	1213	0.027	No
MT-ND1		11	10	373	0.027	No
MYO10		36	33	1213	0.027	No
NOTCH3		32	31	1128	0.027	Yes
FGA		34	33	1213	0.027	No
ASPM		33	31	1213	0.026	No
CDH18		34	31	1213	0.026	No
CDKN2A		35	35	1340	0.026	Yes
CENPF		32	31	1213	0.026	No
ZNF831		34	32	1213	0.026	No
ABCA4		34	31	1213	0.026	No
BAZ2A		33	31	1213	0.026	No
EPB41L3		33	31	1213	0.026	No
UBR4		35	31	1213	0.026	No
DMBT1		31	31	1213	0.026	No
CELSR3		31	31	1213	0.026	No
DSCAML1		32	31	1213	0.026	No
NLGN1		36	31	1213	0.026	No
GPR158		33	32	1213	0.026	No
RIMS1		34	32	1213	0.026	No
RNF213		34	32	1213	0.026	Yes
VPS13D		33	31	1213	0.026	No
SPHKAP		32	32	1213	0.026	No
NCOR2		32	31	1213	0.026	Yes
GREB1		32	31	1213	0.026	No
TRPS1		32	31	1213	0.026	No
CADPS		34	32	1213	0.026	No
BSN		32	32	1213	0.026	No
CACNA2D1		34	31	1213	0.026	No
PIK3CA		36	36	1359	0.026	Yes
VPS13C		32	32	1213	0.026	No
ABCB5		35	31	1213	0.026	No
PLEC		31	31	1213	0.026	No
BAZ2B		33	32	1240	0.026	No
SPTBN5		34	32	1213	0.026	No
PTPN13		32	32	1213	0.026	Yes
PTPRZ1		32	32	1213	0.026	No
BPTF		32	31	1213	0.026	No
CNOT1		30	30	1213	0.025	No
JAK1		38	34	1340	0.025	Yes
CNGA3		25	25	982	0.025	No
ZNF521		36	30	1213	0.025	Yes
LAMA5		34	30	1213	0.025	No
CR1		32	30	1213	0.025	No
PATJ		31	30	1213	0.025	No
DCC		30	30	1213	0.025	No
CNTNAP5		30	30	1213	0.025	No
DSPP		33	30	1213	0.025	No
ARFGEF3		33	30	1213	0.025	No
TRIP12		30	30	1213	0.025	No
PCDHB16		30	30	1213	0.025	No
FHOD3		30	30	1213	0.025	No
CELSR1		31	30	1213	0.025	No
PDE4DIP		31	30	1213	0.025	Yes
ADCY8		30	30	1213	0.025	No
ACAN		36	30	1213	0.025	No
MAST4		31	30	1213	0.025	No
ANKHD1		26	25	982	0.025	No
CNTNAP2		31	30	1213	0.025	No
ZNF638		30	30	1213	0.025	No
SPTBN1		30	30	1213	0.025	No
HNF1A		41	31	1232	0.025	Yes
TCF20		30	30	1213	0.025	No
NBAS		32	30	1213	0.025	No
MECOM		30	30	1213	0.025	Yes
IGF1R		35	33	1340	0.025	Yes
CFAP54		22	21	840	0.025	No
IL6ST		30	30	1213	0.025	Yes
AFF2		24	24	982	0.024	No
PDZD2		29	29	1213	0.024	No
ITPR1		32	29	1213	0.024	No
ITPR2		30	29	1213	0.024	No
LYST		31	29	1213	0.024	No
HECTD1		30	29	1213	0.024	No
CUL9		32	29	1213	0.024	No
AHCTF1		29	29	1213	0.024	No
COL3A1		31	29	1213	0.024	No
COL4A5		24	24	982	0.024	No
DHX9		33	29	1213	0.024	No
EEF1A1		37	29	1213	0.024	No
LRRC7		29	29	1213	0.024	No
KCNB2		29	29	1213	0.024	No
TEP1		31	29	1213	0.024	No
MRC2		24	24	982	0.024	No
CHD7		31	29	1213	0.024	No
ASTN1		30	29	1213	0.024	No
THSD7B		31	29	1213	0.024	No
ZAN		22	20	840	0.024	No
ASXL3		30	29	1213	0.024	No
ZNF99		32	29	1213	0.024	No
SCN1A		32	29	1213	0.024	No
ZNF804A		29	29	1213	0.024	No
PCNT		29	29	1213	0.024	No
LRRK2		34	29	1213	0.024	Yes
MYO7A		30	29	1213	0.024	No
FLNB		28	28	1213	0.023	No
CENPE		29	28	1213	0.023	No
CIT		30	28	1213	0.023	No
ACACB		31	28	1213	0.023	No
GABRG1		29	28	1213	0.023	No
COL11A2		25	23	982	0.023	No
CREBBP		31	31	1340	0.023	Yes
ICE1		28	28	1213	0.023	No
RGPD4		22	22	970	0.023	No
CARD11		30	28	1213	0.023	Yes
CTNND2		31	28	1213	0.023	No
TACC2		30	28	1213	0.023	No
TLN2		29	28	1213	0.023	No
ARID1B		33	31	1340	0.023	Yes
RGSL1		29	28	1213	0.023	No
TRPM6		31	28	1213	0.023	No
ATG2B		29	28	1213	0.023	No
CEP290		29	28	1213	0.023	No
TNXB		25	23	982	0.023	No
DNHD1		28	28	1213	0.023	No
ZFHX3		32	30	1319	0.023	Yes
CPLANE1		28	28	1213	0.023	No
BRCA2		34	31	1340	0.023	Yes
SMARCA4		31	31	1340	0.023	Yes
MYH6		29	28	1213	0.023	No
EPHA3		37	31	1340	0.023	Yes
ERBB4		31	31	1340	0.023	Yes
ZNF318		28	28	1213	0.023	No
NOTCH4		27	26	1109	0.023	Yes
NRDC		24	22	970	0.023	No
FLT4		29	29	1340	0.022	Yes
DIDO1		27	27	1213	0.022	No
MTOR		31	30	1340	0.022	Yes
KIT		32	30	1340	0.022	Yes
KTN1		21	21	970	0.022	Yes
WDR17		28	27	1213	0.022	No
CFAP47		27	27	1213	0.022	No
TRDN		24	22	982	0.022	No
POTEH		21	21	970	0.022	No
TNRC18		23	22	982	0.022	No
SPAG17		29	27	1213	0.022	No
FER1L6		31	27	1213	0.022	No
NLGN4X		27	27	1213	0.022	No
KIAA1217		27	27	1213	0.022	No
ZDBF2		27	27	1213	0.022	No
SLIT2		31	27	1213	0.022	No
ADAM12		29	27	1213	0.022	No
RBMXL3		22	22	982	0.022	No
EPG5		28	27	1213	0.022	No
TAF1L		32	27	1213	0.022	No
DCDC1		32	27	1213	0.022	No
DZIP3		23	21	970	0.022	No
BRD7		29	27	1213	0.022	No
DOCK8		27	27	1213	0.022	No
BCLAF1		28	27	1213	0.022	No
FMN1		27	27	1213	0.022	No
TMEM132D		28	27	1213	0.022	No
DOCK10		32	27	1213	0.022	No
FLG2		31	27	1213	0.022	No
HRNR		27	27	1213	0.022	No
FAM47A		27	27	1213	0.022	No
ADGRB3		27	27	1213	0.022	No
ZNF91		27	27	1213	0.022	No
KALRN		27	27	1213	0.022	No
SCN10A		30	27	1213	0.022	No
SLC8A1		28	27	1213	0.022	No
PLA2G4A		29	27	1213	0.022	No
ZNF804B		27	27	1213	0.022	No
UTP20		27	27	1213	0.022	No
POLH		5	5	231	0.022	No
MYO15A		28	27	1213	0.022	No
ZNF729		20	19	847	0.022	No
ANTXRL		5	5	231	0.022	No
MUC6		27	27	1213	0.022	No
MYH1		28	27	1213	0.022	No
EP300		30	30	1359	0.022	Yes
EVPL		28	27	1213	0.022	No
ITGAD		27	26	1213	0.021	No
KIF21B		26	26	1213	0.021	No
CHD6		29	26	1213	0.021	No
ABCA1		26	25	1213	0.021	No
TOGARAM1		22	20	970	0.021	No
COL2A1		26	26	1213	0.021	Yes
COL1A2		28	26	1213	0.021	No
PLCB1		25	25	1213	0.021	No
VPS13A		27	26	1213	0.021	No
LAMA3		27	26	1213	0.021	No
CR2		25	25	1213	0.021	No
SMCHD1		28	26	1213	0.021	No
CTNNA2		30	26	1213	0.021	No
FBN3		28	25	1213	0.021	No
CYLC1		25	25	1213	0.021	No
GRIA2		29	25	1213	0.021	No
GRIA4		28	26	1213	0.021	No
PCDH11Y		21	21	982	0.021	No
ATP10A		25	25	1213	0.021	No
DSP		29	26	1213	0.021	No
DYRK1A		26	26	1213	0.021	No
MEGF8		27	26	1213	0.021	No
NID2		21	21	982	0.021	No
FHAD1		22	21	982	0.021	No
HECW2		25	25	1213	0.021	No
SIPA1L2		25	25	1213	0.021	No
PPP1R13L		6	5	243	0.021	No
MSC		6	5	243	0.021	No
COL6A5		30	26	1213	0.021	No
DIP2C		26	25	1213	0.021	No
ASCC3		31	26	1213	0.021	No
EML5		30	26	1213	0.021	No
PLA2R1		28	26	1213	0.021	No
CTTNBP2		28	25	1213	0.021	No
AKAP6		26	25	1213	0.021	No
CHD9		25	25	1213	0.021	No
PBRM1		24	23	1109	0.021	Yes
RESF1		26	26	1213	0.021	No
ATAD2		24	21	982	0.021	No
SLFN5		11	10	474	0.021	No
TEK		21	21	982	0.021	Yes
TIMP2		5	5	243	0.021	No
STYXL2		26	25	1213	0.021	No
ADAMTS12		27	25	1213	0.021	No
KNTC1		26	25	1213	0.021	No
TNR		28	25	1213	0.021	No
ARHGEF17		25	25	1213	0.021	No
CEP350		28	26	1213	0.021	No
TTC3		28	25	1213	0.021	No
MYO18A		26	25	1213	0.021	Yes
AOX1		28	25	1213	0.021	No
ADAMTS9		27	26	1213	0.021	No
MED13		28	26	1213	0.021	No
ITIH5		25	25	1213	0.021	No
PLEKHA5		20	20	970	0.021	No
VWA5B2		23	21	982	0.021	No
NUP133		27	25	1213	0.021	No
UTRN		28	26	1213	0.021	No
MCTP2		26	26	1213	0.021	No
WNK2		28	25	1213	0.021	No
PCDH18		26	25	1213	0.021	No
ASH1L		28	26	1213	0.021	No
COL24A1		27	25	1213	0.021	No
ADAMTSL1		26	26	1213	0.021	No
CACNA1A		26	26	1213	0.021	No
PDE1C		25	25	1213	0.021	No
KIF19		27	25	1213	0.021	No
FREM1		26	25	1213	0.021	No
CNTN6		29	25	1213	0.021	No
CFAP61		27	26	1213	0.021	No
LRBA		27	26	1213	0.021	No
ATRNL1		27	26	1213	0.021	No
PCDH11X		30	26	1213	0.021	No
C2CD3		26	26	1213	0.021	No
SPTB		26	25	1213	0.021	No
MAP1A		25	25	1213	0.021	No
MAP2		25	25	1213	0.021	No
PTPRM		26	25	1213	0.021	No
CMYA5		26	25	1213	0.021	No
RANBP2		30	26	1213	0.021	Yes
RASA1		26	25	1213	0.021	Yes
NEFH		26	25	1213	0.021	No
IGF2R		28	26	1213	0.021	No
PKD1L1		29	26	1213	0.021	No
COL5A3		26	26	1213	0.021	No
CDH7		25	24	1213	0.02	No
CDKN1A		38	27	1359	0.02	Yes
TRIOBP		25	24	1213	0.02	No
PLB1		19	19	970	0.02	No
WAPL		19	19	970	0.02	No
ACACA		24	24	1213	0.02	No
IGSF10		26	25	1240	0.02	No
CLTC		25	24	1213	0.02	Yes
SLC9C1		24	24	1213	0.02	No
COL9A1		26	24	1213	0.02	No
SHANK1		29	24	1213	0.02	No
MGA		30	27	1319	0.02	Yes
PSD2		24	24	1213	0.02	No
AKAP9		25	24	1213	0.02	No
NALCN		26	24	1213	0.02	No
SEZ6L		24	24	1213	0.02	No
GOLGB1		24	24	1213	0.02	No
GRIA1		24	24	1213	0.02	No
SEMA3A		27	24	1213	0.02	No
DMXL1		25	24	1213	0.02	No
IPO7		15	15	739	0.02	No
PAK5		30	27	1359	0.02	Yes
CELSR2		25	24	1213	0.02	No
PCDHB10		25	24	1213	0.02	No
SORCS1		24	24	1213	0.02	No
PCDH10		24	24	1213	0.02	No
PCDHA7		19	19	970	0.02	No
KIAA1210		21	20	982	0.02	No
NUP214		24	24	1213	0.02	Yes
NRXN1		26	24	1213	0.02	No
B4GALNT3		26	24	1213	0.02	No
NLRP3		24	24	1213	0.02	No
SPTBN4		25	24	1213	0.02	No
PCNX2		19	19	970	0.02	No
ANKRD11		27	26	1319	0.02	Yes
LTBP4		17	17	840	0.02	No
JMJD1C		25	24	1213	0.02	No
ANKRD30A		27	24	1213	0.02	No
SAGE1		20	20	982	0.02	No
CRYBG1		19	19	970	0.02	No
NBEAL1		24	24	1213	0.02	No
HEATR5B		24	24	1213	0.02	No
DNAH11		25	24	1213	0.02	No
LRRK1		26	24	1213	0.02	No
RXRB		15	15	739	0.02	No
SALL1		24	24	1213	0.02	No
CAND1		25	24	1213	0.02	No
CACNA1G		27	24	1213	0.02	No
FILIP1		24	24	1213	0.02	No
CACNA1C		27	24	1213	0.02	No
CACNA1S		24	24	1213	0.02	No
EHBP1L1		24	24	1213	0.02	No
PEG3		24	24	1213	0.02	No
SAMD9		24	24	1213	0.02	No
PLCB4		24	24	1213	0.02	No
LRP4		24	24	1213	0.02	No
TAF1		24	24	1213	0.02	Yes
PRKG1		20	20	982	0.02	No
HGF		25	25	1232	0.02	Yes
NBPF10		25	24	1213	0.02	No
RBL2		24	24	1213	0.02	No
MYH11		24	24	1213	0.02	Yes
MYH4		26	24	1213	0.02	No
MYH8		27	24	1213	0.02	No
IGSF3		24	24	1213	0.02	No
NCAM1		25	24	1213	0.02	No
UNC45B		25	24	1213	0.02	No
ATP8A2		24	24	1213	0.02	No
CDH11		29	23	1213	0.019	Yes
SMG1		24	23	1213	0.019	Yes
OR5H14		14	14	739	0.019	No
SETX		23	23	1213	0.019	No
KCNN3		19	18	970	0.019	No
KDR		29	26	1340	0.019	Yes
GABBR1		22	19	982	0.019	No
ITPRID1		24	23	1213	0.019	No
LAMB1		24	23	1213	0.019	No
CPS1		26	23	1213	0.019	Yes
MED13L		23	23	1213	0.019	No
ARHGEF12		23	23	1213	0.019	Yes
GNAQ		14	14	739	0.019	Yes
ZFYVE26		23	23	1213	0.019	No
RAPGEF1		23	23	1213	0.019	No
DNAH12		23	23	1213	0.019	No
GRM8		24	23	1213	0.019	No
GTF3C1		23	23	1213	0.019	No
VAV3		23	23	1213	0.019	No
FREM3		9	9	474	0.019	No
ATP8A1		23	23	1213	0.019	No
CCDC141		23	23	1213	0.019	No
EPPK1		24	23	1213	0.019	No
HFM1		25	23	1213	0.019	No
NES		25	23	1213	0.019	No
CCDC80		23	23	1213	0.019	No
ANKRD26		25	23	1213	0.019	No
DISP3		24	23	1213	0.019	No
FRMPD1		23	23	1213	0.019	No
PCDHA13		23	23	1213	0.019	No
GRAMD1B		18	18	970	0.019	No
OTOF		23	23	1213	0.019	No
GPRC6A		23	23	1213	0.019	No
DSEL		18	18	970	0.019	No
DYSF		28	23	1213	0.019	No
TRRAP		26	23	1213	0.019	Yes
NCOR1		29	25	1340	0.019	Yes
CROCC		23	23	1213	0.019	No
TLL1		23	23	1213	0.019	No
DOCK4		25	23	1213	0.019	No
SLC39A12		23	23	1213	0.019	No
TSC1		25	25	1340	0.019	Yes
RICTOR		25	25	1340	0.019	Yes
MPDZ		23	23	1213	0.019	No
VWF		26	23	1213	0.019	No
ATRX		29	26	1340	0.019	Yes
NPAS3		24	23	1213	0.019	No
CACNA1H		20	19	982	0.019	No
CACNA1I		25	23	1213	0.019	No
THSD7A		18	18	970	0.019	No
KMT2E		26	23	1213	0.019	No
RUNX1T1		25	23	1213	0.019	Yes
SMARCA2		25	23	1213	0.019	Yes
SENP6		22	18	970	0.019	No
LTBP1		23	23	1213	0.019	No
LY75		19	16	847	0.019	No
CHD5		23	23	1213	0.019	No
SPTBN2		23	23	1213	0.019	No
PTPN14		23	23	1213	0.019	No
MYOF		23	23	1213	0.019	No
MYH2		23	23	1213	0.019	No
MYO6		23	23	1213	0.019	No
MYO9A		23	23	1213	0.019	No
KCNU1		23	23	1213	0.019	No
NOS3		23	23	1213	0.019	No
NOTCH1		25	25	1340	0.019	Yes
NOTCH2		24	23	1213	0.019	Yes
NTRK3		25	25	1340	0.019	Yes
ITGB4		25	22	1213	0.018	No
BOD1L1		24	22	1213	0.018	No
UNC13A		25	22	1213	0.018	No
TNN		22	22	1213	0.018	No
CHD1		23	22	1213	0.018	No
CEP295		22	22	1213	0.018	No
L1CAM		18	18	982	0.018	No
CNTN1		17	17	970	0.018	No
COL4A4		24	22	1213	0.018	No
WASHC4		22	22	1213	0.018	No
DMXL2		23	22	1213	0.018	No
FRY		25	22	1213	0.018	No
MUC12		16	15	847	0.018	No
ECPAS		23	22	1213	0.018	No
ZNF827		24	22	1213	0.018	No
OBSL1		23	22	1213	0.018	No
CABIN1		23	22	1213	0.018	No
TENM1		20	18	982	0.018	No
EPHA6		23	22	1213	0.018	No
MACC1		22	22	1213	0.018	No
DOCK1		23	22	1213	0.018	No
SEMA3C		22	22	1213	0.018	No
SLC26A7		18	17	970	0.018	No
NXF3		13	13	739	0.018	No
CPEB3		13	13	739	0.018	No
CEP164		22	22	1213	0.018	No
KCNT1		23	22	1213	0.018	No
NCOA3		25	22	1213	0.018	Yes
LZTR1		22	22	1213	0.018	Yes
TMEM132B		24	22	1213	0.018	No
TLN1		23	22	1213	0.018	No
LOXHD1		24	22	1213	0.018	No
KIAA0100		23	22	1213	0.018	No
AQR		23	22	1213	0.018	No
HDAC9		22	22	1213	0.018	No
IRS4		19	18	982	0.018	Yes
TPTE		23	22	1213	0.018	No
PKP4		17	17	970	0.018	No
ANK1		23	22	1213	0.018	No
OTOG		22	15	840	0.018	No
HELZ		22	22	1213	0.018	No
RGS7		13	13	739	0.018	No
MYH14		23	22	1213	0.018	No
MYOM1		25	22	1213	0.018	No
ADGB		24	22	1213	0.018	No
ATP2B2		23	22	1213	0.018	No
BDP1		22	22	1213	0.018	No
CDH23		23	22	1213	0.018	No
CLSTN2		22	22	1213	0.018	No
ZFC3H1		24	22	1213	0.018	No
SPEF2		23	22	1213	0.018	No
ADGRL4		22	22	1213	0.018	No
PDE6B		17	17	970	0.018	No
MIA3		17	17	970	0.018	No
NSD1		25	25	1359	0.018	Yes
SOS1		23	22	1213	0.018	Yes
SORL1		23	22	1213	0.018	No
DSE		17	17	970	0.018	No
PDZRN4		22	22	1213	0.018	No
MAN2A1		22	22	1213	0.018	No
OR2J3		13	13	739	0.018	No
ABCC8		22	22	1213	0.018	No
PPP1R3A		22	22	1213	0.018	No
HCN1		20	18	982	0.018	No
TIAM2		23	22	1213	0.018	No
CNTN5		22	22	1213	0.018	No
CCDC178		22	22	1213	0.018	No
PTEN		26	24	1340	0.018	Yes
PTPRC		22	22	1213	0.018	Yes
C10ORF90		23	22	1213	0.018	No
SLC44A5		23	22	1213	0.018	No
ANO4		22	22	1213	0.018	No
EGFLAM		22	22	1213	0.018	No
EPHA7		22	22	1213	0.018	Yes
IDH1		17	17	970	0.018	Yes
FAT1		30	25	1359	0.018	Yes
THADA		22	22	1213	0.018	No
NTRK2		25	24	1340	0.018	Yes
IL16		17	17	970	0.018	No
EIF2AK4		22	21	1213	0.017	No
NCOA6		21	21	1213	0.017	No
MYO16		21	21	1213	0.017	No
DOP1A		21	21	1213	0.017	No
KIF1B		21	21	1213	0.017	No
JARID2		17	17	982	0.017	Yes
CAND2		22	21	1213	0.017	No
CLCA1		23	21	1213	0.017	No
SLITRK6		21	21	1213	0.017	No
CEP250		24	21	1213	0.017	No
TNKS1BP1		24	21	1213	0.017	No
UBR2		21	21	1213	0.017	No
CAMTA1		22	21	1213	0.017	Yes
LCT		18	17	982	0.017	No
COL19A1		23	21	1213	0.017	No
HIPK3		19	17	982	0.017	No
PLXNC1		21	21	1213	0.017	No
TOGARAM2		23	21	1213	0.017	No
ARHGAP35		22	21	1213	0.017	Yes
GRM1		21	21	1213	0.017	No
FNDC1		22	21	1213	0.017	No
DOCK3		21	21	1213	0.017	No
ARHGAP22		17	17	982	0.017	No
FCRL5		23	21	1213	0.017	No
SLITRK4		20	17	982	0.017	No
ALG10		4	4	231	0.017	No
AXDND1		21	21	1213	0.017	No
MTUS1		5	4	231	0.017	No
COBLL1		21	21	1213	0.017	No
OR8H2		17	17	982	0.017	No
EP400		23	21	1213	0.017	Yes
KIAA1549		23	21	1213	0.017	No
MOCOS		19	17	982	0.017	No
MMRN1		24	21	1213	0.017	No
GPR75		4	4	231	0.017	No
SLC6A15		21	21	1213	0.017	No
ATP13A5		21	21	1213	0.017	No
CLTCL1		23	21	1213	0.017	Yes
ITPRIPL2		4	4	231	0.017	No
MDC1		21	19	1109	0.017	Yes
ELAPOR2		21	21	1213	0.017	No
SEMA3E		21	21	1213	0.017	No
AP2B1		17	17	982	0.017	No
SPECC1		21	21	1213	0.017	No
SNTG2		21	21	1213	0.017	No
MAGI2		23	21	1213	0.017	No
ALK		23	23	1340	0.017	Yes
TRANK1		23	21	1213	0.017	No
ARHGAP10		23	21	1213	0.017	No
DLEC1		17	17	982	0.017	No
NLRP2		25	21	1213	0.017	No
KCNK5		4	4	231	0.017	No
SH3TC2		23	21	1213	0.017	No
POC1B-GALNT4		4	4	231	0.017	No
NOL4		21	21	1213	0.017	No
ATP12A		23	21	1213	0.017	No
ATP4A		21	21	1213	0.017	No
PEAK1		22	21	1213	0.017	No
GABRQ		18	17	982	0.017	No
NLRP12		21	21	1213	0.017	No
ZNF835		21	21	1213	0.017	No
PCSK5		24	21	1213	0.017	No
PDE3A		21	21	1213	0.017	No
RUNX1		4	4	231	0.017	Yes
ZNF546		4	4	231	0.017	No
CDC27		21	21	1213	0.017	No
PLXNA1		23	21	1213	0.017	No
PLXNB3		20	17	982	0.017	No
MAOB		21	21	1213	0.017	No
MAT2A		4	4	231	0.017	No
PLCE1		21	21	1213	0.017	No
GALNT17		20	17	982	0.017	No
SUPT6H		21	21	1213	0.017	No
TMPRSS15		22	21	1213	0.017	No
ANKRD30B		21	21	1213	0.017	No
PTPRD		21	19	1109	0.017	Yes
RBP3		25	21	1213	0.017	No
TNC		23	21	1213	0.017	No
MROH2B		23	21	1213	0.017	No
NPIPB5		4	4	231	0.017	No
RNF123		21	21	1213	0.017	No
INSRR		19	19	1213	0.016	No
CDH8		21	19	1213	0.016	No
SSC5D		16	16	982	0.016	No
KIAA1549L		23	20	1213	0.016	No
KIRREL2		17	16	982	0.016	No
MON2		21	20	1213	0.016	No
PDZRN3		22	19	1213	0.016	No
IL21R		16	16	982	0.016	Yes
KDM4C		21	19	1213	0.016	Yes
JAK3		21	20	1213	0.016	Yes
HECW1		20	20	1213	0.016	No
KCNH1		19	19	1213	0.016	No
CHD2		20	16	970	0.016	Yes
KCNQ3		19	19	1213	0.016	No
CHRNA4		12	12	739	0.016	No
CHUK		17	16	970	0.016	No
PRKD2		16	16	970	0.016	No
NBEAL2		20	19	1213	0.016	No
PRRC2C		21	19	1213	0.016	No
NIPBL		19	19	1213	0.016	No
USP48		19	19	1213	0.016	No
AMER1		23	22	1340	0.016	Yes
PLXND1		21	19	1213	0.016	No
DOCK7		19	19	1213	0.016	No
CAPN11		16	16	982	0.016	No
NFASC		22	19	1213	0.016	No
CCDC13		19	19	1213	0.016	No
ZNRF3		21	20	1213	0.016	Yes
TNPO1		21	19	1213	0.016	No
KANK1		21	19	1213	0.016	No
FBXL7		21	20	1213	0.016	No
GABRA6		19	19	1213	0.016	Yes
COL4A2		21	20	1213	0.016	No
COL4A1		25	19	1213	0.016	No
COL1A1		20	19	1213	0.016	Yes
HCN4		19	19	1213	0.016	No
KATNIP		20	19	1213	0.016	No
ATP13A4		22	20	1213	0.016	No
SCAPER		20	20	1213	0.016	No
LAMB2		22	20	1213	0.016	No
LAMB3		20	20	1213	0.016	No
LAMC1		20	19	1213	0.016	No
SEMA3D		20	20	1213	0.016	No
COL15A1		19	19	1213	0.016	No
CRIPAK		4	4	243	0.016	No
SF3B3		19	19	1213	0.016	No
DICER1		22	22	1340	0.016	Yes
CRB1		21	20	1213	0.016	No
ATP9A		16	16	982	0.016	No
USP24		20	19	1213	0.016	No
CSPG4		20	19	1213	0.016	No
DENND4A		20	20	1213	0.016	No
GPHN		19	19	1213	0.016	Yes
KAT6B		19	19	1213	0.016	Yes
SRRM2		19	19	1213	0.016	No
FAM171B		20	20	1213	0.016	No
ABCA9		20	19	1213	0.016	No
EDC4		20	19	1213	0.016	No
ABCA7		21	20	1213	0.016	No
IKZF1		16	16	982	0.016	Yes
PHACTR3		19	19	1213	0.016	No
MSH6		22	22	1359	0.016	Yes
PTCHD4		19	19	1213	0.016	No
POM121L2		19	19	1213	0.016	No
DNMT3A		23	19	1213	0.016	Yes
NEBL		21	19	1213	0.016	No
PRPF8		16	16	970	0.016	No
ARFGEF1		19	19	1213	0.016	No
ADAMTSL3		20	19	1213	0.016	No
RP1L1		22	19	1213	0.016	No
DPP6		21	19	1213	0.016	No
ATP13A1		20	19	1213	0.016	No
SLC4A10		17	16	982	0.016	No
PCDHGA4		20	20	1213	0.016	No
FAM50A		4	4	243	0.016	No
CD109		19	19	1213	0.016	No
NYNRIN		21	20	1213	0.016	No
SLC12A5		21	20	1213	0.016	No
PCDHA8		20	20	1213	0.016	No
PCDHA5		19	19	1213	0.016	No
TEX15		19	19	1213	0.016	No
TDRD1		19	19	1213	0.016	No
PCNX1		19	19	1213	0.016	No
IGSF9B		20	20	1213	0.016	No
NYAP2		21	19	1213	0.016	No
ZBTB2		12	12	739	0.016	No
DHX37		16	16	970	0.016	No
COL20A1		16	16	982	0.016	No
LILRB5		20	20	1213	0.016	No
PHRF1		19	19	1213	0.016	No
SHANK2		20	19	1213	0.016	No
GRXCR1		18	16	982	0.016	No
KLF4		2	2	127	0.016	Yes
ZNF687		19	19	1213	0.016	No
BAHCC1		8	4	243	0.016	No
NRXN3		19	19	1213	0.016	No
BRINP2		21	20	1213	0.016	No
RIPOR3		19	19	1213	0.016	No
AP3B2		20	20	1213	0.016	No
RASAL2		17	16	970	0.016	No
DDX50		16	16	982	0.016	No
TRPM8		19	19	1213	0.016	No
USP40		19	19	1213	0.016	No
ASXL2		22	22	1359	0.016	Yes
CCSER1		19	19	1213	0.016	No
IGDCC3		12	12	739	0.016	No
ARHGEF10L		19	19	1213	0.016	No
SHPRH		20	20	1213	0.016	No
TTI2		16	16	982	0.016	No
BRWD1		20	20	1213	0.016	No
STK32B		19	19	1213	0.016	No
TET1		21	21	1340	0.016	Yes
MYOCD		20	20	1213	0.016	No
NLRP7		20	20	1213	0.016	No
GPR179		20	20	1213	0.016	No
TECTA		23	20	1213	0.016	No
THBS1		19	19	1213	0.016	No
FYCO1		19	19	1213	0.016	No
ADAMTSL2		6	4	243	0.016	No
CDC42BPA		19	19	1213	0.016	No
TNS1		21	20	1213	0.016	No
PLEKHM1		12	12	739	0.016	No
TRIM66		21	20	1213	0.016	No
TRIO		21	19	1213	0.016	No
CEP170		20	19	1213	0.016	No
TRPC6		21	19	1213	0.016	No
RADIL		20	19	1213	0.016	No
DENND4B		16	16	982	0.016	No
KIF14		19	19	1213	0.016	No
APBA2		19	19	1213	0.016	No
DOP1B		22	19	1213	0.016	No
PCARE		20	20	1213	0.016	No
ROS1		21	21	1340	0.016	Yes
WDR36		20	20	1213	0.016	No
MCTP1		23	19	1213	0.016	No
KPRP		19	19	1213	0.016	No
THEMIS		22	19	1213	0.016	No
ABCC3		20	19	1213	0.016	No
MYH13		22	20	1213	0.016	No
ADAM18		19	19	1213	0.016	No
CACNA2D3		19	19	1213	0.016	No
XDH		18	16	970	0.016	No
TOPAZ1		19	19	1213	0.016	No
PRR30		5	4	243	0.016	No
SYNJ1		21	19	1213	0.016	No
MCM3AP		19	19	1213	0.016	No
BCL11A		20	20	1213	0.016	Yes
SCN5A		19	19	1213	0.016	No
SCN7A		22	20	1213	0.016	No
SCN9A		20	20	1213	0.016	No
SCN2A		20	20	1213	0.016	No
SCN4A		24	20	1213	0.016	No
FURIN		16	16	982	0.016	Yes
ERBIN		20	19	1213	0.016	No
PAPPA		19	19	1213	0.016	No
PBX1		16	16	970	0.016	Yes
UNC5D		19	19	1213	0.016	No
CPAMD8		20	20	1213	0.016	No
ASXL1		25	22	1340	0.016	Yes
ZNF227		17	16	982	0.016	No
PCK1		22	19	1213	0.016	No
PDGFRA		21	19	1213	0.016	Yes
KCNH5		21	19	1213	0.016	No
ARHGEF28		22	19	1213	0.016	Yes
ZNF578		20	20	1213	0.016	No
CNTLN		20	20	1213	0.016	No
SLC4A3		21	20	1213	0.016	No
SLC9A3		20	19	1213	0.016	No
SLC12A1		20	19	1213	0.016	No
ABCB1		19	19	1213	0.016	No
SLIT3		21	20	1213	0.016	No
PIK3C2B		20	20	1213	0.016	Yes
CDHR2		21	19	1213	0.016	No
CC2D1A		20	19	1213	0.016	No
AHDC1		22	20	1213	0.016	No
CPSF1		16	16	982	0.016	No
COL28A1		21	20	1213	0.016	No
TNNI3K		16	16	982	0.016	No
KLK13		5	4	243	0.016	No
SLITRK5		21	19	1213	0.016	No
CAPN15		16	16	982	0.016	No
KAT6A		21	19	1213	0.016	Yes
PLCG2		20	19	1213	0.016	Yes
LTK		20	19	1213	0.016	Yes
MAB21L1		16	16	982	0.016	No
SPTAN1		20	20	1213	0.016	No
PTPN22		16	16	982	0.016	No
UMODL1		20	19	1213	0.016	No
NAV2		21	19	1213	0.016	No
C10ORF71		19	19	1213	0.016	No
TANC2		21	20	1213	0.016	No
SVIL		19	19	1213	0.016	No
MAP3K4		21	19	1213	0.016	No
MMS22L		16	16	970	0.016	No
DHX57		19	19	1213	0.016	No
CFH		20	19	1213	0.016	No
TLR8		20	20	1213	0.016	No
PTK2		20	20	1213	0.016	No
PTPN3		20	19	1213	0.016	No
CCDC136		18	16	982	0.016	No
TNS3		21	20	1213	0.016	No
PLEKHH2		20	20	1213	0.016	No
PTPRS		24	22	1340	0.016	Yes
CDCP1		20	19	1213	0.016	No
RBBP6		20	20	1213	0.016	No
MYO5A		20	19	1213	0.016	Yes
LRFN5		20	19	1213	0.016	No
NCAM2		19	19	1213	0.016	No
EPHB3		21	20	1213	0.016	No
ERBB3		23	21	1340	0.016	Yes
ERCC2		23	22	1340	0.016	Yes
PIK3R6		4	4	243	0.016	No
BCL11B		20	20	1213	0.016	Yes
IDE		19	19	1213	0.016	No
NFATC2		19	19	1213	0.016	Yes
KDM3B		24	20	1213	0.016	No
NRCAM		20	20	1213	0.016	No
FLNC		21	18	1213	0.015	No
ITGB5		15	15	982	0.015	No
FRYL		15	15	970	0.015	No
ITGB2		15	15	982	0.015	No
QRICH2		20	18	1213	0.015	No
ZNF292		19	18	1213	0.015	No
FBF1		11	11	739	0.015	No
IQSEC2		15	15	982	0.015	No
PRDM16		22	18	1213	0.015	Yes
KCNA5		18	18	1213	0.015	No
CHD4		18	18	1213	0.015	Yes
CISH		11	11	739	0.015	No
IRX4		19	18	1213	0.015	No
ASAP1		15	15	970	0.015	No
ARID5B		16	16	1097	0.015	Yes
WIF1		18	18	1213	0.015	Yes
ERICH3		19	18	1213	0.015	No
ADAMTS7		18	18	1213	0.015	No
RAB3GAP2		17	15	970	0.015	No
SH3RF3		23	18	1213	0.015	No
KRT2		19	18	1213	0.015	No
FGD5		18	18	1213	0.015	No
TCAIM		11	11	739	0.015	No
PDE11A		15	15	982	0.015	No
WDR7		18	18	1213	0.015	No
EHBP1		18	18	1213	0.015	No
VIRMA		21	18	1213	0.015	No
XIRP1		19	18	1213	0.015	No
WWC1		15	15	982	0.015	No
RTL6		11	11	739	0.015	No
LAMC2		18	18	1213	0.015	No
PIKFYVE		20	18	1213	0.015	No
MYO3B		20	18	1213	0.015	No
DAAM2		19	18	1213	0.015	No
SCRIB		19	18	1213	0.015	No
CUX1		19	18	1213	0.015	Yes
GRIK3		19	18	1213	0.015	No
ZNF267		11	11	739	0.015	No
GRM3		18	18	1213	0.015	Yes
STAG1		18	18	1213	0.015	Yes
ZNF347		18	18	1213	0.015	No
ARFGEF2		18	18	1213	0.015	No
DPYD		15	15	982	0.015	No
TRPC7		20	18	1213	0.015	No
RALGAPB		18	18	1213	0.015	No
ZNF462		18	18	1213	0.015	No
PCDHGA10		20	18	1213	0.015	No
LAMB4		18	18	1213	0.015	No
ZNF98		11	11	739	0.015	No
LATS1		21	20	1359	0.015	Yes
ARHGAP31		18	18	1213	0.015	No
STARD9		8	7	474	0.015	No
CEP126		20	18	1213	0.015	No
PDE10A		18	18	1213	0.015	No
TBC1D32		19	18	1213	0.015	No
SHROOM4		19	18	1213	0.015	No
CRACD		18	18	1213	0.015	No
RPS6KA5		18	18	1213	0.015	No
KIDINS220		18	18	1213	0.015	No
DPP10		18	18	1213	0.015	No
BEND3		15	15	970	0.015	No
CHD8		15	15	970	0.015	No
ZSWIM6		23	18	1213	0.015	No
PHIP		21	18	1213	0.015	No
YLPM1		18	18	1213	0.015	No
TMPRSS7		18	18	1213	0.015	No
CEP192		18	18	1213	0.015	No
LY75-CD302		11	9	597	0.015	No
PABPC5		19	18	1213	0.015	No
IGDCC4		18	18	1213	0.015	No
KIF23		7	7	474	0.015	No
MYO1H		18	18	1213	0.015	No
CFAP43		18	18	1213	0.015	No
STXBP5L		19	18	1213	0.015	No
USP9X		19	18	1213	0.015	No
GPR63		15	15	970	0.015	No
C16ORF96		19	18	1213	0.015	No
WDR33		15	15	970	0.015	No
OR51G1		15	15	982	0.015	No
WDR49		20	18	1213	0.015	No
DEPDC5		19	18	1213	0.015	No
RAPGEF2		18	18	1213	0.015	No
CACNA2D4		21	18	1213	0.015	No
TOP2B		21	18	1213	0.015	No
CCDC39		18	18	1213	0.015	No
ALOX12		7	7	474	0.015	No
TRPM2		19	18	1213	0.015	No
SNAP91		18	18	1213	0.015	No
AMPH		18	18	1213	0.015	No
KANSL3		18	18	1213	0.015	No
DDX60L		22	18	1213	0.015	No
APAF1		19	18	1213	0.015	No
DENND4C		18	18	1213	0.015	No
NUP153		18	18	1213	0.015	No
AR		21	17	1109	0.015	Yes
ABCE1		11	11	739	0.015	No
TDRD9		18	18	1213	0.015	No
N4BP2		18	18	1213	0.015	No
VWA7		11	11	739	0.015	No
ARHGAP39		20	18	1213	0.015	No
INPP4B		21	20	1340	0.015	Yes
TEX2		18	18	1213	0.015	No
ATP6V0A1		11	11	739	0.015	No
IQGAP1		19	18	1213	0.015	No
MAGEL2		18	18	1213	0.015	No
MLH3		15	15	982	0.015	No
CNTNAP3		9	9	597	0.015	No
LVRN		19	18	1213	0.015	No
BRCA1		16	15	989	0.015	Yes
SBF1		21	18	1213	0.015	No
SCN3A		19	18	1213	0.015	No
NEXMIF		18	18	1213	0.015	No
AMER3		18	18	1213	0.015	No
PCDH9		20	18	1213	0.015	No
BNC2		18	18	1213	0.015	No
PCM1		19	18	1213	0.015	Yes
MUCL3		15	15	982	0.015	No
USP7		18	18	1213	0.015	No
KIAA2026		21	18	1213	0.015	No
PGR		18	18	1213	0.015	Yes
ABCB4		18	18	1213	0.015	No
SLIT1		15	15	970	0.015	No
SMARCA1		15	15	982	0.015	Yes
SIDT1		7	7	474	0.015	No
PCDH17		18	18	1213	0.015	No
AGBL1		20	18	1213	0.015	No
DNM3		15	15	982	0.015	No
ANKRD17		20	18	1213	0.015	No
TUSC3		17	15	982	0.015	Yes
RPS6KA6		18	18	1213	0.015	No
POLR2A		18	18	1213	0.015	No
TDRD15		7	7	474	0.015	No
ARAP3		15	15	982	0.015	No
FAM83H		15	15	982	0.015	No
SIGLEC12		21	18	1213	0.015	No
NR3C2		18	18	1213	0.015	No
TRPM1		15	15	970	0.015	No
HAS1		19	18	1213	0.015	No
HIVEP2		20	18	1213	0.015	No
FZR1		15	15	982	0.015	No
HIPK2		20	18	1213	0.015	No
PTPRN2		19	18	1213	0.015	No
ADAMTS18		20	18	1213	0.015	No
DAZAP1		15	15	982	0.015	Yes
MYO9B		18	18	1213	0.015	No
MYO7B		18	18	1213	0.015	No
NUP98		19	18	1213	0.015	Yes
BCAN		18	18	1213	0.015	No
OPA1		18	14	982	0.014	No
ITGA1		18	17	1213	0.014	No
CDKN1B		17	16	1116	0.014	Yes
TUBGCP6		14	14	970	0.014	No
RIMBP3		10	10	739	0.014	No
PDS5B		17	17	1213	0.014	Yes
SNRNP200		18	17	1213	0.014	No
COL27A1		18	17	1213	0.014	No
DAAM1		14	14	982	0.014	No
ERC1		18	17	1213	0.014	Yes
FHIP1A		14	14	982	0.014	No
ADAM29		22	17	1213	0.014	No
KCNA1		14	14	982	0.014	No
XPO6		14	14	970	0.014	No
AKAP13		17	17	1213	0.014	No
AKAP11		17	17	1213	0.014	No
ABCA3		17	17	1213	0.014	No
NACAD		17	17	1213	0.014	No
RAD54B		14	14	970	0.014	No
ZNF394		10	10	739	0.014	No
TNRC6B		17	17	1213	0.014	No
KRT10		17	14	970	0.014	No
MED12L		18	17	1213	0.014	No
KANSL1		17	17	1213	0.014	No
IBTK		19	17	1213	0.014	No
ADGRA2		17	17	1213	0.014	Yes
DNAJC13		17	17	1213	0.014	No
NAALAD2		17	17	1213	0.014	No
ADGRL2		17	17	1213	0.014	No
COBL		14	14	970	0.014	No
LHCGR		14	14	970	0.014	No
GRIP1		17	17	1213	0.014	No
NFXL1		17	17	1213	0.014	No
DOT1L		15	15	1109	0.014	Yes
FRMPD3		14	12	840	0.014	No
ZBTB7C		14	14	970	0.014	No
IQGAP3		17	17	1213	0.014	No
GRIA3		14	14	982	0.014	No
CYP11B2		18	17	1213	0.014	No
CYP11B1		10	10	739	0.014	No
UBR3		17	17	1240	0.014	No
PLXNB2		20	17	1213	0.014	No
LAMC3		21	17	1213	0.014	No
NCKAP5		20	17	1213	0.014	No
DACH1		19	17	1213	0.014	No
CCDC180		17	17	1213	0.014	No
SRRM4		15	14	982	0.014	No
UNC13D		10	10	739	0.014	No
SEC23B		14	14	982	0.014	No
TSHZ2		14	14	970	0.014	No
PAPPA2		18	17	1213	0.014	No
USP38		18	17	1213	0.014	No
CEMIP		17	17	1213	0.014	No
GRIN3A		17	17	1213	0.014	No
THOC2		17	14	982	0.014	No
ATP8B2		17	17	1213	0.014	No
ABCC12		19	17	1213	0.014	No
OR2T4		17	17	1213	0.014	No
PHTF2		15	14	982	0.014	No
MAGEC3		14	14	982	0.014	No
POSTN		17	17	1213	0.014	No
EFNB2		14	14	982	0.014	No
TBX18		17	17	1213	0.014	No
STAG2		16	16	1109	0.014	Yes
JAM3		10	10	739	0.014	No
PCDHB12		17	17	1213	0.014	No
ZNF714		19	17	1213	0.014	No
NEMF		17	17	1213	0.014	No
EXO1		14	14	982	0.014	No
MYOM2		17	17	1213	0.014	No
KCTD20		11	10	739	0.014	No
ZMYM4		17	17	1213	0.014	No
PCDHB6		17	17	1213	0.014	No
PLEKHG1		17	17	1213	0.014	No
RNF17		18	17	1213	0.014	No
CCDC146		10	10	739	0.014	No
MYH7B		14	14	982	0.014	No
ACIN1		17	17	1213	0.014	No
LRRC4C		17	17	1213	0.014	No
TDRD6		18	17	1213	0.014	No
TRIP11		17	17	1213	0.014	Yes
TRAK1		19	17	1213	0.014	No
DYNC2I1		17	17	1213	0.014	No
RECQL4		16	16	1109	0.014	Yes
JAKMIP1		17	17	1213	0.014	No
CHST3		15	14	982	0.014	No
GREB1L		20	17	1213	0.014	No
TRPM3		19	17	1213	0.014	No
ADAMTS14		17	17	1213	0.014	No
MCM10		18	17	1213	0.014	No
CILP2		17	17	1213	0.014	No
AXIN2		17	17	1213	0.014	Yes
N4BP1		17	17	1213	0.014	No
TF		19	17	1213	0.014	No
RIMS2		15	14	970	0.014	No
ADARB2		17	17	1213	0.014	No
ARHGAP32		17	17	1213	0.014	No
ANKS1B		20	14	982	0.014	No
TTC13		17	17	1213	0.014	No
CHPF		17	17	1213	0.014	No
ARHGEF11		14	14	982	0.014	No
NETO1		17	17	1213	0.014	No
FSTL5		17	17	1213	0.014	No
CCT3		17	17	1213	0.014	No
TRO		17	17	1213	0.014	No
MAGEC1		14	14	982	0.014	No
IWS1		17	17	1213	0.014	No
COL14A1		18	17	1213	0.014	No
NMUR2		17	17	1213	0.014	No
FBXO42		14	14	982	0.014	No
FGD6		16	14	982	0.014	No
ATP1A2		14	14	982	0.014	No
ATP2A2		14	14	982	0.014	No
NSD2		19	18	1249	0.014	Yes
C6ORF118		10	10	739	0.014	No
ROBO4		20	17	1213	0.014	No
PROM1		14	14	982	0.014	No
GMPS		10	10	739	0.014	Yes
NEK11		17	17	1213	0.014	No
SPHK1		12	10	739	0.014	No
TRERF1		17	17	1213	0.014	No
DCAF6		17	17	1213	0.014	No
BOC		17	17	1213	0.014	No
PKD2L2		17	17	1213	0.014	No
CFB		16	14	982	0.014	No
ATXN1		18	17	1213	0.014	No
SATB1		14	14	970	0.014	No
SLFN11		17	17	1213	0.014	Yes
ZNF135		18	17	1213	0.014	No
CNTN3		17	17	1213	0.014	No
SIGLEC8		17	17	1213	0.014	No
CACNA1D		17	17	1213	0.014	Yes
ZNF202		13	10	739	0.014	No
ITSN1		18	17	1213	0.014	No
SLC30A1		18	17	1213	0.014	No
PRDM2		17	17	1213	0.014	No
OTOP1		20	17	1240	0.014	No
ADAD2		17	17	1213	0.014	No
CASR		17	17	1213	0.014	No
CSDE1		11	11	775	0.014	Yes
CBL		15	15	1097	0.014	Yes
OR5L1		19	17	1213	0.014	No
PFKFB1		12	10	739	0.014	No
CD5L		14	14	970	0.014	No
DENND5B		17	17	1213	0.014	No
HERC4		11	10	739	0.014	No
ERC2		18	17	1213	0.014	No
CDH1		19	19	1340	0.014	Yes
PKD1		18	17	1213	0.014	No
PLCG1		17	17	1213	0.014	Yes
FAM135B		17	17	1213	0.014	No
PLXNA2		18	17	1213	0.014	No
LTBP2		17	17	1213	0.014	No
USP17L2		5	5	366	0.014	No
RALGAPA1		19	17	1213	0.014	No
INTS1		17	17	1213	0.014	No
POLE		20	19	1340	0.014	Yes
LRIT1		17	17	1213	0.014	No
NDST4		17	17	1213	0.014	No
AFF1		17	17	1213	0.014	Yes
OR51L1		10	10	739	0.014	No
FBXL4		14	14	982	0.014	No
CNTN2		15	14	970	0.014	No
TCF4		17	17	1213	0.014	No
MMP16		18	17	1213	0.014	No
HIVEP1		17	17	1213	0.014	No
PRICKLE2		17	17	1213	0.014	No
PTPRK		17	17	1213	0.014	Yes
ITIH6		18	17	1213	0.014	No
ENGASE		16	14	982	0.014	No
SEZ6L2		18	17	1213	0.014	No
PTPRO		17	17	1213	0.014	Yes
KCNH8		18	17	1213	0.014	No
PZP		19	17	1213	0.014	No
MAP4K2		10	10	739	0.014	No
MUC5AC		5	5	366	0.014	No
MUSK		19	17	1213	0.014	No
ARMCX3		10	10	739	0.014	No
RCN2		12	10	739	0.014	No
MYO1E		17	17	1213	0.014	No
REST		17	17	1213	0.014	Yes
ADGRE1		17	17	1213	0.014	No
CHSY3		17	17	1213	0.014	No
NFATC4		19	17	1213	0.014	No
F5		17	17	1213	0.014	No
PLA2G3		16	14	982	0.014	No
USF3		17	17	1213	0.014	No
RAPGEF6		14	14	982	0.014	No
CNOT4		14	14	970	0.014	No
EFEMP1		14	14	982	0.014	No
NPY5R		14	14	970	0.014	No
IL12A		10	10	739	0.014	No
DUOX2		17	17	1213	0.014	No
A2M		16	16	1213	0.013	No
FMO5		3	3	231	0.013	No
FMO3		15	13	970	0.013	No
ITGA9		16	16	1213	0.013	No
CDH15		16	16	1213	0.013	No
CNTRL		17	16	1213	0.013	Yes
CYB561D2		3	3	231	0.013	No
PLCH1		17	16	1213	0.013	No
SHANK3		16	16	1213	0.013	No
CNTNAP3B		9	8	597	0.013	No
ITSN2		16	16	1213	0.013	No
ITIH4		16	16	1213	0.013	No
RRP1B		16	16	1213	0.013	No
CHD3		16	16	1213	0.013	No
CHGB		16	16	1213	0.013	No
QRFPR		13	13	982	0.013	No
ACADS		3	3	231	0.013	No
TBC1D9		17	16	1213	0.013	No
ACAD11		13	13	970	0.013	No
GPATCH8		16	16	1213	0.013	No
SCIN		17	16	1213	0.013	No
KRAS		14	13	970	0.013	Yes
GABRG2		13	13	982	0.013	No
COL6A2		13	13	982	0.013	No
COL5A2		13	13	970	0.013	No
SASH1		17	16	1213	0.013	No
VPS39		13	13	982	0.013	No
DDX42		13	13	970	0.013	No
GEMIN5		16	16	1213	0.013	No
MTUS2		16	16	1213	0.013	No
ZNF676		15	13	970	0.013	No
VWA3B		16	16	1213	0.013	No
MTCL1		16	16	1213	0.013	No
POLR1A		17	16	1213	0.013	No
SLF1		14	13	970	0.013	No
LCP2		16	16	1213	0.013	No
CPA2		3	3	231	0.013	No
CP		16	16	1213	0.013	No
RAD50		17	17	1340	0.013	Yes
CRMP1		18	16	1213	0.013	No
LGR6		13	13	970	0.013	No
GNAS		19	18	1359	0.013	Yes
PRG4		13	13	970	0.013	No
CALCRL		3	3	231	0.013	No
SLX4		16	16	1213	0.013	Yes
GOLGA4		16	16	1213	0.013	No
BRD4		17	17	1340	0.013	Yes
MUC8		3	3	231	0.013	No
GRIK4		16	16	1213	0.013	No
GRIN2A		16	16	1213	0.013	Yes
GRM7		16	16	1213	0.013	No
GRM5		16	16	1213	0.013	No
UBE4B		16	16	1213	0.013	No
PRSS16		16	16	1213	0.013	No
EFS		6	6	474	0.013	No
LINC01561		3	3	231	0.013	No
DAPK1		16	16	1213	0.013	No
DAO		13	13	970	0.013	No
GUCA1B		3	3	231	0.013	No
DHX8		17	16	1213	0.013	No
FLRT2		16	16	1213	0.013	No
FITM2		3	3	231	0.013	No
SPNS3		6	6	474	0.013	No
USP17L22		3	3	231	0.013	No
DLG2		16	16	1213	0.013	No
EEFSEC		3	3	231	0.013	No
SLITRK2		15	13	982	0.013	No
TMEM150C		3	3	231	0.013	No
SEMA6C		16	16	1213	0.013	No
PRRC2B		16	16	1213	0.013	No
EBF1		13	13	970	0.013	Yes
SALL4		14	13	970	0.013	Yes
CRACDL		17	16	1213	0.013	No
CTCF		14	14	1116	0.013	Yes
RTL1		17	16	1213	0.013	No
EBP		3	3	231	0.013	No
OPN4		14	13	982	0.013	No
AMER2		14	13	982	0.013	No
EGFR		19	18	1340	0.013	Yes
BTAF1		16	16	1213	0.013	No
OVCH1		17	16	1213	0.013	No
PCDHGA5		16	16	1213	0.013	No
OSBPL7		18	16	1213	0.013	No
C14ORF39		13	13	970	0.013	No
CGNL1		17	16	1213	0.013	No
SMC3		16	16	1213	0.013	Yes
CCDC168		16	16	1213	0.013	No
FIBP		3	3	231	0.013	No
LGALS9C		3	3	231	0.013	No
IL1RL1		6	6	474	0.013	No
PPARGC1A		16	16	1213	0.013	No
USP20		13	13	970	0.013	No
MICAL3		18	16	1213	0.013	No
CRIP3		27	16	1213	0.013	No
DCLK1		16	16	1213	0.013	No
PCDHB2		18	16	1213	0.013	No
PCDHAC2		16	16	1213	0.013	No
IL32		3	3	231	0.013	No
ZNF512B		13	13	982	0.013	No
DLG5		16	16	1213	0.013	No
PRR12		16	16	1213	0.013	No
MED14		16	16	1213	0.013	No
NINL		16	16	1213	0.013	No
GPAM		20	16	1213	0.013	No
BANK1		13	13	982	0.013	No
KLHL33		16	16	1213	0.013	No
TSHZ3		16	16	1213	0.013	No
HOMEZ		6	6	474	0.013	No
SPATA16		19	16	1213	0.013	No
SLC22A8		17	16	1213	0.013	No
SBNO2		16	16	1213	0.013	No
ZFYVE9		17	16	1213	0.013	No
TGFBRAP1		13	13	982	0.013	No
NCKAP5L		16	16	1213	0.013	No
KIAA1614		16	16	1213	0.013	No
SFMBT2		18	16	1213	0.013	No
DOCK5		17	16	1213	0.013	No
BTBD18		13	13	982	0.013	No
ARHGAP33		13	13	982	0.013	No
PHF10		16	16	1213	0.013	No
ADAMTS2		16	16	1213	0.013	No
KDM5C		18	18	1340	0.013	Yes
SLC66A2		3	3	231	0.013	No
OR2G2		16	16	1213	0.013	No
CTC1		16	16	1213	0.013	No
OR4K5		3	3	231	0.013	No
DIAPH3		17	16	1213	0.013	No
PKD1L2		17	16	1213	0.013	No
CLCA2		17	16	1213	0.013	No
TMEM132C		13	13	982	0.013	No
POTEG		13	13	970	0.013	No
TGFBR3		8	6	474	0.013	No
COL21A1		6	6	474	0.013	No
CDHR1		16	16	1213	0.013	No
TIAM1		16	16	1213	0.013	No
TJP1		17	16	1213	0.013	No
CTNNA3		13	13	970	0.013	No
ST18		13	13	982	0.013	No
SETD1A		16	16	1213	0.013	Yes
FRMPD4		17	16	1213	0.013	No
TMF1		13	13	970	0.013	No
TP53BP2		14	13	970	0.013	No
PPFIA2		16	16	1213	0.013	No
TPR		23	16	1213	0.013	Yes
TPP2		16	16	1213	0.013	No
SUPT20H		16	16	1213	0.013	No
GADL1		16	16	1213	0.013	No
ZNF623		3	3	231	0.013	No
ERRFI1		20	17	1346	0.013	Yes
ALDOA		3	3	231	0.013	No
ITGA10		13	13	970	0.013	No
FIG4		16	16	1213	0.013	No
PRR14L		17	16	1213	0.013	No
KIF21A		16	16	1213	0.013	No
SEC16A		16	16	1213	0.013	No
TRMT1		3	3	231	0.013	No
SYBU		3	3	231	0.013	No
FAM184A		13	13	982	0.013	No
APP		13	13	970	0.013	No
ABCC6		15	13	970	0.013	No
RHD		3	3	231	0.013	No
UGT2B10		8	8	609	0.013	No
ROCK1		17	16	1213	0.013	No
LRRC53		3	3	231	0.013	No
COL18A1		15	13	982	0.013	No
ZNF665		16	16	1213	0.013	No
ATF7IP		18	16	1213	0.013	No
ZFP64		16	16	1213	0.013	No
SEMA5B		16	16	1213	0.013	No
BBS10		6	6	474	0.013	No
CFAP44		16	16	1213	0.013	No
ATAD2B		17	16	1213	0.013	No
ADAM23		16	16	1213	0.013	No
ATP1A1		16	16	1213	0.013	Yes
ATP1A4		13	13	970	0.013	No
POTEJ		3	3	231	0.013	No
PEBP4		3	3	231	0.013	No
SLCO3A1		16	16	1213	0.013	No
SYNGAP1		13	13	982	0.013	No
XPC		7	6	474	0.013	Yes
ASAP2		16	16	1213	0.013	No
EML6		17	16	1213	0.013	No
ALKBH1		3	3	231	0.013	No
PER3		18	16	1213	0.013	No
ZNF28		17	16	1213	0.013	No
PELP1		15	13	982	0.013	No
BCL9		16	16	1213	0.013	Yes
BDKRB1		3	3	231	0.013	No
BICD1		16	13	970	0.013	No
TBC1D13		3	3	231	0.013	No
UBN2		12	11	847	0.013	No
MYO5C		16	16	1213	0.013	No
ATAD5		13	13	982	0.013	No
INO80		16	16	1213	0.013	No
DISC1		16	16	1213	0.013	No
SALL3		16	16	1213	0.013	No
C5		16	16	1213	0.013	No
SEL1L		14	13	970	0.013	No
CA9		14	13	982	0.013	No
CACNA1F		13	13	982	0.013	No
NSMCE4A		3	3	231	0.013	No
ZNF215		16	16	1213	0.013	No
ZNF236		16	16	1213	0.013	No
NEK9		13	13	970	0.013	No
TMTC2		16	16	1213	0.013	No
PDE4D		16	16	1213	0.013	No
PDE6A		17	16	1213	0.013	No
PHKB		16	16	1213	0.013	No
PIK3C2G		14	13	982	0.013	Yes
PI4KA		17	16	1213	0.013	No
GDPD2		3	3	231	0.013	No
EFCAB13		15	13	982	0.013	No
CD22		13	13	982	0.013	Yes
SIGLEC1		17	16	1213	0.013	No
TTC16		13	13	982	0.013	No
LMO7		13	13	982	0.013	No
LMX1A		6	6	474	0.013	No
BCORL1		16	13	982	0.013	Yes
PLXNB1		17	16	1213	0.013	No
FOCAD		16	16	1213	0.013	No
NBR1		15	13	970	0.013	No
TNRC6A		16	16	1213	0.013	No
TMEM132E		17	16	1213	0.013	No
MAN2A2		13	13	970	0.013	No
MAN2C1		19	16	1213	0.013	No
NIN		18	16	1213	0.013	Yes
MCM7		18	16	1213	0.013	No
STXBP3		16	16	1213	0.013	No
SURF6		3	3	231	0.013	No
SYCP1		16	16	1213	0.013	No
MEP1A		13	13	970	0.013	No
MELTF		6	6	474	0.013	No
PRKCB		16	16	1213	0.013	No
GMIP		16	16	1213	0.013	No
IGLV1-36		3	3	231	0.013	No
H1-2		13	13	970	0.013	Yes
HIP1		16	16	1213	0.013	Yes
WDR64		17	16	1213	0.013	No
KBTBD12		17	16	1213	0.013	No
PSMD1		15	13	982	0.013	No
PTGER3		16	16	1213	0.013	No
PTPRN		17	16	1213	0.013	No
HMGCR		18	16	1213	0.013	No
ZNF81		3	3	231	0.013	No
HNRNPL		13	13	982	0.013	No
SUCO		15	13	982	0.013	No
MT-ATP6		5	5	373	0.013	No
ADAMTS16		17	16	1213	0.013	No
RFX7		16	16	1213	0.013	No
LGSN		13	13	982	0.013	No
KCTD8		17	16	1213	0.013	No
RFC1		16	16	1213	0.013	No
TTC7B		6	6	474	0.013	No
ADGRF1		18	16	1213	0.013	No
EPHB1		17	17	1340	0.013	Yes
RANBP17		13	13	982	0.013	No
POTEE		16	16	1213	0.013	No
NFRKB		13	13	982	0.013	No
IGFBP7		3	3	231	0.013	No
CYB5R1		3	3	231	0.013	No
NGF		3	3	231	0.013	No
NHS		16	16	1213	0.013	No
NOS2		17	16	1213	0.013	No
NPC1		17	16	1213	0.013	No
OPLAH		14	13	982	0.013	No
NOX4		13	13	970	0.013	No
NOX3		17	16	1213	0.013	No
ROR2		17	16	1213	0.013	No
FLNA		12	12	982	0.012	No
INSR		17	16	1340	0.012	Yes
OPRM1		16	14	1213	0.012	No
CDH10		15	15	1213	0.012	No
CDH4		16	15	1213	0.012	No
ITGAM		15	15	1213	0.012	No
ITGA7		14	12	970	0.012	No
ITGB8		15	15	1213	0.012	No
HNRNPUL1		15	14	1213	0.012	No
CEACAM3		12	12	970	0.012	No
FSCB		15	15	1213	0.012	No
NMNAT2		3	3	243	0.012	No
KDM4B		14	14	1213	0.012	No
LILRA2		17	15	1213	0.012	No
DCAF4L2		17	15	1213	0.012	No
RIPK3		15	14	1213	0.012	No
STON1		16	14	1213	0.012	No
ZNF285		11	9	739	0.012	No
CHORDC1		3	3	243	0.012	No
SPINK5		12	12	970	0.012	No
TLK2		15	15	1213	0.012	No
FAM217B		3	3	243	0.012	No
IVL		17	15	1213	0.012	No
SIPA1L3		15	14	1213	0.012	No
KCNA4		15	15	1213	0.012	No
VWA8		16	15	1213	0.012	No
PTPN21		12	12	970	0.012	No
CHAT		15	15	1213	0.012	No
KCNJ12		12	12	970	0.012	No
CHRM3		15	15	1213	0.012	No
KCNQ2		14	14	1213	0.012	No
SLC36A3		12	12	970	0.012	No
CLCN1		14	14	1213	0.012	No
NLRC5		14	14	1213	0.012	No
SULF1		15	15	1213	0.012	No
OR4Q3		16	14	1213	0.012	No
ZIM3		12	12	970	0.012	No
FCRL1		15	15	1213	0.012	No
SLC2A6		12	12	982	0.012	No
MAP4K5		13	12	970	0.012	No
INMT		3	3	243	0.012	No
CEP68		9	9	739	0.012	No
ABCA2		15	15	1213	0.012	No
FRMD4B		16	15	1213	0.012	No
CIC		17	16	1340	0.012	Yes
CLASP2		15	15	1213	0.012	No
ACP3		15	15	1213	0.012	No
MAST2		12	12	970	0.012	No
CNTNAP4		15	15	1213	0.012	No
FHDC1		14	14	1213	0.012	No
ACTN2		14	14	1213	0.012	No
NPHP4		14	14	1213	0.012	No
CCDC30		12	12	970	0.012	No
ADAM2		14	14	1213	0.012	No
KRT1		14	14	1213	0.012	No
MAGI3		14	14	1213	0.012	No
PSME4		16	14	1213	0.012	No
MTHFD1L		7	7	604	0.012	No
RTTN		16	15	1213	0.012	No
GABRA4		12	12	970	0.012	No
GABRA1		16	14	1213	0.012	No
KRT34		12	12	982	0.012	No
CCR6		12	12	970	0.012	No
ABCC2		15	15	1213	0.012	No
IMPG2		17	15	1213	0.012	No
COL4A6		13	12	982	0.012	No
TTC28		17	15	1213	0.012	No
SZT2		15	14	1213	0.012	No
AGAP2		16	15	1213	0.012	No
TMC6		12	12	982	0.012	No
KIAA0930		3	3	243	0.012	No
SATB2		3	3	243	0.012	No
CUX2		15	15	1213	0.012	No
OR2B11		14	14	1213	0.012	No
SEC31B		15	15	1213	0.012	No
MISP		20	14	1213	0.012	No
PTPN23		15	15	1213	0.012	No
SGO2		14	14	1213	0.012	No
HIVEP3		17	14	1213	0.012	No
PPIP5K2		15	15	1213	0.012	No
TASOR		15	15	1213	0.012	No
PDS5A		16	15	1213	0.012	No
RPRD2		12	12	970	0.012	No
SIK2		18	15	1213	0.012	No
INTS7		15	15	1213	0.012	No
SYT3		14	14	1213	0.012	No
SEL1L3		14	14	1213	0.012	No
GBP2		12	12	970	0.012	No
GBX2		3	3	243	0.012	No
COPA		15	15	1213	0.012	No
COMP		9	9	739	0.012	No
LIFR		16	15	1213	0.012	Yes
CRHR1		14	14	1213	0.012	No
ANKRD18B		14	14	1213	0.012	No
KCNH4		15	15	1213	0.012	No
SMG5		12	12	970	0.012	No
GFM2		14	14	1213	0.012	No
ADNP		15	15	1213	0.012	No
FAM71B		15	15	1213	0.012	No
GJA8		12	12	982	0.012	No
GLG1		17	15	1213	0.012	No
CS		12	12	982	0.012	No
RXFP1		14	14	1213	0.012	No
CSH2		3	3	243	0.012	No
ACAP2		15	15	1213	0.012	No
FLOT1		9	9	739	0.012	No
TOPORS		14	14	1213	0.012	No
MORC3		13	12	982	0.012	No
NUP188		15	15	1213	0.012	No
DIS3L2		14	14	1213	0.012	No
SYVN1		9	9	739	0.012	No
MEGF10		18	15	1213	0.012	No
CYP2E1		15	15	1213	0.012	No
GRIK2		16	14	1213	0.012	No
GRIK1		14	14	1213	0.012	No
GRID1		14	14	1213	0.012	No
ABCA10		15	15	1213	0.012	No
GRIN2C		12	12	982	0.012	No
GRIN2B		15	14	1213	0.012	No
GRIN1		15	15	1213	0.012	No
DGKG		15	15	1213	0.012	No
DBN1		15	15	1213	0.012	No
GUSB		14	12	982	0.012	No
KIAA1841		14	14	1213	0.012	No
PIGS		14	14	1213	0.012	No
ACCS		9	9	739	0.012	No
KNL1		16	15	1213	0.012	Yes
CPA6		9	9	739	0.012	No
CREB3L3		12	12	970	0.012	No
DLC1		16	15	1213	0.012	No
DIAPH1		14	14	1213	0.012	No
KIRREL3		16	14	1213	0.012	No
DNM1		7	7	597	0.012	No
PITRM1		14	14	1213	0.012	No
NOP56		12	12	970	0.012	No
ATP10D		15	15	1213	0.012	No
ZNF248		12	12	982	0.012	No
ERN2		14	14	1213	0.012	No
MTHFS		3	3	243	0.012	No
SLC34A2		14	14	1213	0.012	Yes
SLC39A10		17	15	1213	0.012	No
OR2M3		16	15	1213	0.012	No
PGLYRP4		14	14	1213	0.012	No
RTN4		18	15	1213	0.012	No
RNFT2		3	3	243	0.012	No
PYHIN1		14	14	1213	0.012	No
TBL3		12	12	982	0.012	No
EGF		15	15	1213	0.012	No
EIF4G1		16	15	1213	0.012	No
SERPINB1		3	3	243	0.012	No
DOK2		4	3	243	0.012	No
IQGAP2		12	12	982	0.012	No
GFRAL		13	12	982	0.012	No
NRG3		14	14	1213	0.012	No
SLC12A7		12	12	982	0.012	No
ZC3H18		15	15	1213	0.012	No
ZNF681		16	15	1213	0.012	No
VN1R2		12	12	970	0.012	No
KANK4		14	14	1213	0.012	No
DMKN		9	9	739	0.012	No
USP10		3	3	243	0.012	No
USP8		16	15	1213	0.012	Yes
C1ORF94		12	12	982	0.012	No
CLK4		13	12	970	0.012	No
DGKI		17	15	1213	0.012	No
TRAPPC9		15	15	1213	0.012	No
CRISPLD1		14	14	1213	0.012	No
ZBED1		9	9	739	0.012	No
ARHGEF2		15	15	1213	0.012	No
MMP24		3	3	243	0.012	No
MORC2		14	14	1213	0.012	No
ADNP2		14	14	1213	0.012	No
NPFFR2		14	14	1213	0.012	No
IGSF9		14	14	1213	0.012	No
SEMA6A		16	15	1213	0.012	No
USP19		15	15	1213	0.012	No
ADAM28		17	15	1213	0.012	No
SUSD2		14	14	1213	0.012	No
CCDC191		19	15	1213	0.012	No
DENND3		14	14	1213	0.012	No
PPP1R32		12	12	982	0.012	No
ADGRF5		14	14	1213	0.012	No
PPM1H		12	12	970	0.012	No
PCDHA12		15	15	1213	0.012	No
ITGA11		14	14	1213	0.012	No
XRN2		15	15	1213	0.012	No
CEP170B		15	14	1213	0.012	No
TEX14		14	14	1213	0.012	No
TSPOAP1		16	15	1213	0.012	No
CACNA2D2		14	14	1213	0.012	No
PIWIL3		16	15	1213	0.012	No
NWD2		16	14	1213	0.012	No
LRFN2		15	15	1213	0.012	No
SDCCAG8		12	12	970	0.012	No
PIWIL1		15	15	1213	0.012	No
PRTG		14	14	1213	0.012	No
HMGXB3		14	14	1213	0.012	No
NCOA7		14	14	1213	0.012	No
EARS2		3	3	243	0.012	No
ELL2		19	15	1213	0.012	No
RAB18		9	9	739	0.012	No
HEATR3		15	14	1213	0.012	No
PTGR1		9	9	739	0.012	No
ANKAR		14	14	1213	0.012	No
BEND4		12	12	970	0.012	No
LEO1		14	12	970	0.012	No
PITPNM2		12	12	970	0.012	No
SHROOM3		14	14	1213	0.012	No
KIF6		14	14	1213	0.012	No
WDR90		14	14	1213	0.012	Yes
EFTUD2		9	9	739	0.012	No
KLRK1		9	9	739	0.012	No
RIC1		14	14	1213	0.012	No
STOML1		9	9	739	0.012	No
KRT72		15	15	1213	0.012	No
HEATR1		14	14	1213	0.012	No
LARP1B		14	14	1213	0.012	No
SUGP1		3	3	243	0.012	No
KCNQ5		14	14	1213	0.012	No
ZNF280B		9	9	739	0.012	No
CWC22		15	14	1213	0.012	No
FNDC7		13	12	970	0.012	No
ANP32A		3	3	243	0.012	No
OR4A15		17	15	1213	0.012	No
SLC4A8		15	15	1213	0.012	No
SPATA5L1		16	15	1213	0.012	No
MAP1S		14	14	1213	0.012	No
SBNO1		14	14	1213	0.012	No
ALPK2		15	15	1213	0.012	No
KIRREL1		14	14	1213	0.012	No
FBXO38		15	15	1213	0.012	No
ALPK1		15	15	1213	0.012	No
SLC9A4		15	15	1213	0.012	No
ZP4		14	14	1213	0.012	No
SOGA1		14	14	1213	0.012	No
ADAMTS3		17	15	1213	0.012	No
CHD1L		12	12	982	0.012	No
KIF20B		16	15	1213	0.012	No
TBCCD1		15	15	1213	0.012	No
MFSD11		12	12	982	0.012	No
ZGRF1		15	14	1213	0.012	No
NWD1		14	14	1213	0.012	No
XKR4		15	15	1213	0.012	No
GPRIN1		15	15	1213	0.012	No
CEP70		12	12	970	0.012	No
ASAH2		9	9	739	0.012	No
ARHGEF10		15	15	1213	0.012	No
CEP135		16	14	1213	0.012	No
H2BC7		3	3	243	0.012	No
PHF14		14	14	1213	0.012	No
UBE3C		15	15	1213	0.012	No
THBS3		19	15	1213	0.012	No
THBS2		16	14	1213	0.012	No
TLR3		12	12	982	0.012	No
TLE4		17	15	1213	0.012	Yes
POM121L12		15	15	1213	0.012	No
POTEF		12	12	970	0.012	No
PCDHGA8		12	12	970	0.012	No
ECE2		12	12	970	0.012	No
ADAR		14	14	1213	0.012	No
CLIC6		3	3	243	0.012	No
TLR9		14	14	1213	0.012	No
ADCY9		14	14	1213	0.012	No
RIPOR2		16	15	1213	0.012	No
GCNT2P1		3	3	243	0.012	No
ZFYVE16		15	15	1213	0.012	No
HDAC4		16	15	1213	0.012	Yes
ADRA1D		19	15	1213	0.012	No
MTSS1		14	14	1213	0.012	No
KIAA0586		17	14	1213	0.012	No
SORBS2		15	15	1213	0.012	No
SEMA7A		14	14	1213	0.012	No
PRR29		3	3	243	0.012	No
DPP9		15	14	1213	0.012	No
KCNT2		12	12	982	0.012	No
CD163L1		12	12	970	0.012	No
GPR149		16	14	1213	0.012	No
MALRD1		10	10	840	0.012	No
ASIC4		12	12	982	0.012	No
RB1CC1		16	15	1213	0.012	No
KY		15	15	1213	0.012	No
ZEB2		16	14	1213	0.012	No
PLXNA3		15	12	982	0.012	No
MED24		15	14	1213	0.012	No
AP3B1		14	14	1213	0.012	No
ALOX15B		9	9	739	0.012	No
TRPC3		14	14	1213	0.012	No
FOXO6		3	3	243	0.012	No
TYR		14	14	1213	0.012	No
LRIG3		15	14	1213	0.012	Yes
VEPH1		15	14	1213	0.012	No
CCDC60		15	15	1213	0.012	No
ZMAT4		12	12	982	0.012	No
SLC5A8		14	14	1213	0.012	No
RAPH1		14	14	1213	0.012	No
DDX60		16	14	1213	0.012	No
VPS50		14	14	1213	0.012	No
SRGAP3		17	15	1213	0.012	No
AP5Z1		12	12	970	0.012	No
ATP2C2		16	15	1213	0.012	No
ZNF407		15	15	1213	0.012	No
PLA2G4C		14	14	1213	0.012	No
KIF15		16	15	1213	0.012	No
PPP4R3A		14	14	1213	0.012	No
MED12		16	16	1340	0.012	Yes
RGS12		14	14	1213	0.012	No
EIF4G3		19	15	1213	0.012	No
RLF		13	12	970	0.012	No
UGT2B4		12	12	970	0.012	No
DGAT1		9	9	739	0.012	No
NDFIP1		3	3	243	0.012	No
MICALL2		14	14	1213	0.012	No
SLCO6A1		15	15	1213	0.012	No
NLRP9		15	14	1213	0.012	No
INAVA		14	14	1213	0.012	No
ANLN		15	15	1213	0.012	No
VEGFC		14	12	982	0.012	No
ATP1A3		12	12	982	0.012	No
SCEL		16	15	1213	0.012	No
BPIFC		9	9	739	0.012	No
WT1		16	16	1359	0.012	Yes
ZNF334		14	14	1213	0.012	No
LMBR1L		9	9	739	0.012	No
RTN4RL1		3	3	243	0.012	No
RBFOX3		3	3	243	0.012	No
IL31RA		15	15	1213	0.012	No
WNK3		15	15	1213	0.012	No
FAM13C		16	14	1213	0.012	No
SLC16A9		14	14	1213	0.012	No
IL18RAP		14	14	1213	0.012	No
ANO9		15	15	1213	0.012	No
CEP44		9	9	739	0.012	No
ATP7A		15	15	1213	0.012	No
XPO1		18	16	1340	0.012	Yes
PER2		9	9	739	0.012	No
ARHGEF7		12	12	970	0.012	No
ADGRB1		14	14	1213	0.012	No
ADGRB2		15	14	1213	0.012	No
ZNF7		17	14	1213	0.012	No
BAX		9	9	739	0.012	Yes
RTN1		15	15	1213	0.012	No
ADCY10		16	15	1213	0.012	No
SLC9B2		3	3	243	0.012	No
NLRP4		14	14	1213	0.012	No
NOBOX		16	14	1213	0.012	No
SOGA3		14	14	1213	0.012	No
SND1		15	15	1213	0.012	Yes
GOLPH3		3	3	243	0.012	No
DSG4		14	14	1213	0.012	No
FOXK1		14	14	1213	0.012	No
BTRC		14	14	1213	0.012	No
TRMT2B		3	3	243	0.012	No
MYO1G		15	14	1213	0.012	No
SERPINB3		15	15	1213	0.012	Yes
BRWD3		14	14	1213	0.012	No
PARP14		15	14	1213	0.012	No
UBE2NL		3	3	243	0.012	No
DENND2A		12	12	970	0.012	No
MYRF		14	14	1213	0.012	No
RTKN2		13	12	970	0.012	No
MAP2K4		10	10	866	0.012	Yes
SYNPO2		15	15	1213	0.012	No
ZNF217		15	15	1213	0.012	Yes
CAD		15	15	1213	0.012	Yes
TRPM4		14	14	1213	0.012	No
PDE3B		10	10	847	0.012	No
PDE8A		16	15	1213	0.012	No
PDHA2		15	14	1213	0.012	No
STIL		14	14	1213	0.012	Yes
SLC26A4		14	14	1213	0.012	No
PER1		19	15	1213	0.012	Yes
CNGB3		15	14	1213	0.012	No
AFF4		12	12	970	0.012	Yes
MAP3K15		16	15	1213	0.012	No
POC5		9	9	739	0.012	No
CFAP58		15	14	1213	0.012	No
TINAG		9	9	739	0.012	No
SLC1A6		15	15	1213	0.012	No
BRPF1		15	15	1213	0.012	No
CASZ1		15	14	1213	0.012	No
SLC5A1		14	14	1213	0.012	No
OR5D18		15	15	1213	0.012	No
SLC6A13		9	9	739	0.012	No
OR5D14		16	12	982	0.012	No
SLC12A4		15	15	1213	0.012	No
ABCG5		15	15	1213	0.012	No
OR5T2		12	12	970	0.012	No
SERPINE2		9	9	739	0.012	No
AFTPH		14	14	1213	0.012	No
TRPM7		14	14	1213	0.012	No
EPS8L1		14	14	1213	0.012	No
NPC1L1		15	15	1213	0.012	No
GGT6		3	3	243	0.012	No
HHIP		14	14	1213	0.012	No
MLXIPL		15	15	1213	0.012	No
PRRC2A		12	12	982	0.012	No
ARHGEF26		15	15	1213	0.012	No
ZNF260		3	3	243	0.012	No
SMPD1		10	10	847	0.012	No
AUTS2		15	15	1213	0.012	No
GIGYF2		15	15	1213	0.012	No
SMARCC2		14	14	1213	0.012	No
RAI14		15	15	1213	0.012	No
CARMIL2		16	14	1213	0.012	No
WASHC3		9	9	739	0.012	No
PLCL1		16	15	1213	0.012	No
PLOD2		12	12	982	0.012	No
LPA		15	15	1213	0.012	No
TASOR2		15	15	1213	0.012	No
SEMA4C		10	10	847	0.012	No
[truncated: 15,062 more rows]

## Sheet: SV_TCGA_DB
Gene	# Structural Variant	#	Profiled Samples	Freq	Is Cancer Gene (source: OncoKB)
AGO2	1	1	36	0.028	Yes
KMT2B	1	1	36	0.028	Yes
DNAJB1	7	7	366	0.019	Yes
PRKACA	7	7	366	0.019	Yes
HP	6	6	366	0.016	No
CCNA2	6	6	366	0.016	No
RAD51B	5	5	366	0.014	Yes
AMBP	5	5	366	0.014	No
PCCA	7	5	366	0.014	No
PRKCA	6	5	366	0.014	No
H19	4	4	366	0.011	No
TF	5	4	366	0.011	No
RBP4	4	4	366	0.011	No
CPS1	4	4	366	0.011	Yes
C3	4	4	366	0.011	No
CLU	4	4	366	0.011	No
CALR	1	1	106	0.009	Yes
TCF7L2	1	1	106	0.009	Yes
FLNB	3	3	366	0.008	No
CTNNB1	1	1	127	0.008	Yes
NFE2L2	4	3	366	0.008	Yes
ETV6	1	1	127	0.008	Yes
ZBTB32	1	1	127	0.008	No
BSN	1	1	127	0.008	No
CDKN2B-AS1	1	1	127	0.008	No
TSHZ2	3	3	366	0.008	No
BRCA2	1	1	127	0.008	Yes
CLIC4	4	3	366	0.008	No
CDKN2A-DT	2	1	127	0.008	No
SERPINA1	3	3	366	0.008	No
CCT3	3	3	366	0.008	No
C19ORF53	1	1	127	0.008	No
ATM	1	1	127	0.008	Yes
RAB11FIP4	3	3	366	0.008	No
PHF7	1	1	127	0.008	No
BAP1	1	1	127	0.008	Yes
PC	3	3	366	0.008	Yes
BRIP1	1	1	127	0.008	Yes
DNM2	3	3	366	0.008	Yes
PABPC1P2	1	1	127	0.008	No
NOTCH1	1	1	127	0.008	Yes
ABHD6	3	3	366	0.008	No
CLYBL	3	3	366	0.008	No
FGG	3	3	366	0.008	No
KIAA1109	3	3	366	0.008	No
INPP4B	1	1	127	0.008	Yes
PTPRD	1	1	127	0.008	Yes
HMGCS2	3	3	366	0.008	No
EYS	3	3	366	0.008	No
RXRA	3	3	366	0.008	Yes
RICTOR	1	1	127	0.008	Yes
SFMBT1	3	3	366	0.008	No
TP53	1	1	127	0.008	Yes
TMPRSS6	3	3	366	0.008	No
MAP3K13	4	3	366	0.008	Yes
AXIN1	3	3	493	0.006	Yes
TERT	3	3	493	0.006	Yes
ACTR3C	2	2	366	0.005	No
TESK2	2	2	366	0.005	No
FLOT2	2	2	366	0.005	No
CAMKK2	2	2	366	0.005	No
ABCC2	2	2	366	0.005	No
CNGB1	2	2	366	0.005	No
NF1	2	2	366	0.005	Yes
RAB6A	2	2	366	0.005	No
ZNF341	2	2	366	0.005	No
PBXIP1	2	2	366	0.005	No
CEBPG	2	2	366	0.005	No
RELN	2	2	366	0.005	Yes
FTCD	2	2	366	0.005	No
KIAA0319L	2	2	366	0.005	No
TWF2	2	2	366	0.005	No
JADE2	2	2	366	0.005	No
FAM222B	2	2	366	0.005	No
RBFOX2	2	2	366	0.005	No
STK38	2	2	366	0.005	No
EIF3L	2	2	366	0.005	No
SMTN	2	2	366	0.005	No
CTIF	2	2	366	0.005	No
HAGH	2	2	366	0.005	No
MAP2	2	2	366	0.005	No
SLC8A1	2	2	366	0.005	No
TACC3	2	2	366	0.005	No
PPFIA1	2	2	366	0.005	No
HSD17B14	2	2	366	0.005	No
ASPH	2	2	366	0.005	No
ABCB1	2	2	366	0.005	No
ZSCAN25	2	2	366	0.005	No
ALDH1A1	2	2	366	0.005	No
HELLS	2	2	366	0.005	No
SLC39A14	2	2	366	0.005	No
SERPINC1	2	2	366	0.005	No
THSD7B	2	2	366	0.005	No
ALDOB	2	2	366	0.005	No
DIPK1B	2	2	366	0.005	No
TRIO	2	2	366	0.005	No
MGRN1	2	2	366	0.005	No
PRDX1	2	2	366	0.005	No
PAK1	2	2	366	0.005	Yes
PRR14L	2	2	366	0.005	No
REG3A	3	2	366	0.005	No
SDHC	2	2	366	0.005	Yes
ACSM1	2	2	366	0.005	No
ALYREF	2	2	366	0.005	No
GPLD1	2	2	366	0.005	No
SEPTIN1	2	2	366	0.005	No
PPP6R3	2	2	366	0.005	No
TMEM169	2	2	366	0.005	No
NABP2	2	2	366	0.005	No
AHNAK	2	2	366	0.005	No
ITPR2	2	2	366	0.005	No
PAPPA2	3	2	366	0.005	No
GPATCH1	2	2	366	0.005	No
BAZ1B	2	2	366	0.005	No
FRMD8	2	2	366	0.005	No
SPAG9	2	2	366	0.005	No
GCK	2	2	366	0.005	No
DOCK1	3	2	366	0.005	No
WDR5	2	2	366	0.005	No
NUP210L	2	2	366	0.005	No
CYP2E1	2	2	366	0.005	No
CYP2C18	2	2	366	0.005	No
DAPK2	2	2	366	0.005	No
YBX2	2	2	366	0.005	No
CYP3A4	2	2	366	0.005	No
CYP20A1	2	2	366	0.005	No
CIB2	2	2	366	0.005	No
PHF12	2	2	366	0.005	No
TMIGD3	2	2	366	0.005	No
UBA6	2	2	366	0.005	No
MYLK	2	2	366	0.005	No
RFC1	2	2	366	0.005	No
C1S	2	2	366	0.005	No
FGA	3	2	366	0.005	No
GPAM	3	2	366	0.005	No
RNF213	2	2	366	0.005	Yes
GUSBP11	2	2	366	0.005	No
GCN1	2	2	366	0.005	No
FGB	2	2	366	0.005	No
FGFR2	3	2	366	0.005	Yes
GPC5	2	2	366	0.005	No
FGFR3	2	2	366	0.005	Yes
SHANK2	2	2	366	0.005	No
TFEB	3	2	366	0.005	Yes
PPP2R5E	2	2	366	0.005	No
EPAS1	2	2	366	0.005	Yes
WHRN	2	2	366	0.005	No
FHIT	2	2	366	0.005	Yes
CHMP4B	2	2	366	0.005	No
C20ORF144	2	2	366	0.005	No
TEX2	2	2	366	0.005	No
ST7	2	2	366	0.005	No
EPHX1	2	2	366	0.005	No
ZC3H18	2	2	366	0.005	No
SFPQ	2	2	366	0.005	Yes
MICU1	2	2	366	0.005	No
MT1G	2	2	366	0.005	No
XRCC5	2	2	366	0.005	No
MGMT	2	2	366	0.005	No
PLRG1	2	2	366	0.005	No
TRIM29	2	2	366	0.005	No
UGT1A6	2	2	366	0.005	No
NPLOC4	2	2	366	0.005	No
ZIC2	2	2	366	0.005	No
MTMR3	2	2	366	0.005	No
RALGAPA2	2	2	366	0.005	No
SLC25A26	2	2	366	0.005	No
MRPL48	2	2	366	0.005	No
GTF2H5	2	2	366	0.005	No
UBAC2	2	2	366	0.005	No
PLIN2	2	2	366	0.005	No
ADH1B	2	2	366	0.005	No
BCAM	2	2	366	0.005	No
CLSTN3	2	2	366	0.005	No
SEC61A1	2	2	366	0.005	No
HDAC4	2	2	366	0.005	Yes
GNPTG	2	2	366	0.005	No
FGD4	2	2	366	0.005	No
DOCK9	2	2	366	0.005	No
DCDC2	2	2	366	0.005	No
TBC1D22A	2	2	366	0.005	No
MLLT10	2	2	366	0.005	Yes
MRTFA	2	2	366	0.005	Yes
IGSF23	2	2	366	0.005	No
GPC3	2	2	366	0.005	Yes
KIFC3	2	2	366	0.005	No
GTF2F2	2	2	366	0.005	No
ARID1A	2	2	366	0.005	Yes
SLC22A8	2	2	366	0.005	No
PBRM1	2	2	366	0.005	Yes
CCDC28B	3	2	366	0.005	No
KNG1	2	2	366	0.005	No
C16ORF96	2	2	366	0.005	No
GLUL	3	2	366	0.005	No
CS	2	2	366	0.005	No
CLPTM1L	2	2	366	0.005	No
NT5DC2	2	2	366	0.005	No
SMARCA4	2	2	493	0.004	Yes
CREBBP	2	2	493	0.004	Yes
SLC12A7	2	2	493	0.004	No
TRAPPC8	1	1	366	0.003	No
WNK1	1	1	366	0.003	No
OCLN	1	1	366	0.003	No
SBF2	1	1	366	0.003	No
REPS2	1	1	366	0.003	No
TXNDC15	1	1	366	0.003	No
XRCC6	1	1	366	0.003	No
PVR	1	1	366	0.003	No
KHDRBS3	1	1	366	0.003	No
MCTP1	1	1	366	0.003	No
GNG7	1	1	366	0.003	No
NECTIN2	1	1	366	0.003	No
CDC42BPG	1	1	366	0.003	No
GRTP1	1	1	366	0.003	No
CCDC73	1	1	366	0.003	No
CLTC	1	1	366	0.003	Yes
CLTB	1	1	366	0.003	No
UFSP2	1	1	366	0.003	No
PLEKHA5	1	1	366	0.003	No
CSNK1A1	1	1	366	0.003	No
MTUS1	1	1	366	0.003	No
NDUFV1	1	1	366	0.003	No
FOXO1	1	1	366	0.003	Yes
PMVK	1	1	366	0.003	No
RAB17	1	1	366	0.003	No
ATP11C	1	1	366	0.003	No
MSI2	1	1	366	0.003	Yes
TSEN2	1	1	366	0.003	No
WDR37	1	1	366	0.003	No
SERPINA12	1	1	366	0.003	No
C1ORF43	1	1	366	0.003	No
DOCK11	1	1	366	0.003	No
A2M	1	1	366	0.003	No
PXN	1	1	366	0.003	No
NBPF7	1	1	366	0.003	No
TRIM65	1	1	366	0.003	No
XPO5	1	1	366	0.003	No
B4GALNT3	1	1	366	0.003	No
NCAN	1	1	366	0.003	No
CALD1	1	1	366	0.003	No
INSL4	1	1	366	0.003	No
CD109	1	1	366	0.003	No
SNORA31	1	1	366	0.003	No
IRF2	1	1	366	0.003	Yes
TSSK3	1	1	366	0.003	No
IQCD	1	1	366	0.003	No
OTULINL	1	1	366	0.003	No
ISG20L2	1	1	366	0.003	No
ALG9	1	1	366	0.003	No
TRIB3	1	1	366	0.003	No
UGT2A3	1	1	366	0.003	No
RASSF3	1	1	366	0.003	No
STAU2	1	1	366	0.003	No
PTCRA	1	1	366	0.003	No
SMOX	1	1	366	0.003	No
GJE1	1	1	366	0.003	No
PYCR1	1	1	366	0.003	No
PCYT2	1	1	366	0.003	No
ANO1	1	1	366	0.003	No
PNPT1	1	1	366	0.003	No
TMEM232	1	1	366	0.003	No
CYP4F12	1	1	366	0.003	No
ADPRHL1	1	1	366	0.003	No
MTF1	1	1	366	0.003	No
VEZT	1	1	366	0.003	No
ZCCHC8	1	1	366	0.003	No
LAPTM4B	1	1	366	0.003	No
CTF1	1	1	366	0.003	No
IDUA	1	1	366	0.003	No
CGN	1	1	366	0.003	No
CLMN	1	1	366	0.003	No
CAPN1	1	1	366	0.003	No
MAPK10	1	1	366	0.003	No
PEMT	1	1	366	0.003	No
MAP2K2	1	1	366	0.003	Yes
FAAH2	1	1	366	0.003	No
FAM110B	1	1	366	0.003	No
HYLS1	1	1	366	0.003	No
RAB2A	1	1	366	0.003	No
PRLR	1	1	366	0.003	No
PELP1	1	1	366	0.003	No
SLC25A30	1	1	366	0.003	No
RND1	1	1	366	0.003	No
CAPZA2	1	1	366	0.003	No
RBCK1	1	1	366	0.003	No
CAPZB	1	1	366	0.003	No
ESRRA	1	1	366	0.003	No
DNAJC3	1	1	366	0.003	No
CCDC107	1	1	366	0.003	No
ARMCX4	1	1	366	0.003	No
KCTD1	1	1	366	0.003	No
MTIF2	1	1	366	0.003	No
AAK1	1	1	366	0.003	No
SREBF1	1	1	366	0.003	No
NFIX	1	1	366	0.003	No
FER1L4	1	1	366	0.003	No
TAOK1	1	1	366	0.003	No
FRYL	1	1	366	0.003	No
RNF151	1	1	366	0.003	No
LCE2A	1	1	366	0.003	No
PROX1	1	1	366	0.003	No
ATOH8	1	1	366	0.003	No
TMCO6	1	1	366	0.003	No
SUGP1	1	1	366	0.003	No
BTBD9	1	1	366	0.003	No
CNN3	1	1	366	0.003	No
CNN2	1	1	366	0.003	No
ITGAV	2	1	366	0.003	No
SQLE	1	1	366	0.003	No
CAT	1	1	366	0.003	No
CCDC57	1	1	366	0.003	No
SMPDL3B	1	1	366	0.003	No
SPINK4	1	1	366	0.003	No
TRIM4	1	1	366	0.003	No
SCAMP5	1	1	366	0.003	No
RAC2	1	1	366	0.003	Yes
RAC3	1	1	366	0.003	No
NDUFB10P1	1	1	366	0.003	No
LGMN	1	1	366	0.003	No
RAD9A	1	1	366	0.003	No
CDX1	1	1	366	0.003	No
COL2A1	1	1	366	0.003	Yes
ESYT3	1	1	366	0.003	No
SLC38A10	1	1	366	0.003	No
CAV1	1	1	366	0.003	No
ITIH2	1	1	366	0.003	No
VMP1	1	1	366	0.003	No
MEX3A	1	1	366	0.003	No
BICDL1	1	1	366	0.003	No
NPIPB14P	1	1	366	0.003	No
PTGR2	1	1	366	0.003	No
RAB2B	1	1	366	0.003	No
JPH3	1	1	366	0.003	No
RUNX1T1	1	1	366	0.003	Yes
WDR82	1	1	366	0.003	No
TBL3	1	1	366	0.003	No
RAD23A	1	1	366	0.003	No
SLC39A5	1	1	366	0.003	No
ALDH1L1	1	1	366	0.003	No
ADAM5	1	1	366	0.003	No
PCNX4	1	1	366	0.003	No
VTI1B	1	1	366	0.003	No
PSEN1	1	1	366	0.003	No
CES1	1	1	366	0.003	No
IGFBP2	1	1	366	0.003	No
F5	1	1	366	0.003	No
HPD	1	1	366	0.003	No
IGF2	1	1	366	0.003	Yes
QRICH1	1	1	366	0.003	No
HOOK1	1	1	366	0.003	No
F2	1	1	366	0.003	No
HTRA1	1	1	366	0.003	No
MICALL1	1	1	366	0.003	No
GOLGA7	1	1	366	0.003	No
DPP8	1	1	366	0.003	No
TMEM175	1	1	366	0.003	No
BID	1	1	366	0.003	No
TCTA	1	1	366	0.003	No
SLC35E1	1	1	366	0.003	No
CADM2	1	1	366	0.003	No
FOXH1	1	1	366	0.003	No
ANGPTL4	1	1	366	0.003	No
HERC1	1	1	366	0.003	No
EIF1AD	1	1	366	0.003	No
VPS39	1	1	366	0.003	No
CARD19	1	1	366	0.003	No
DENND4A	1	1	366	0.003	No
SLC4A2	1	1	366	0.003	No
F13B	1	1	366	0.003	No
SZT2	1	1	366	0.003	No
UHRF2	1	1	366	0.003	No
F13A1	1	1	366	0.003	No
SYCP2L	1	1	366	0.003	No
APOA5	1	1	366	0.003	No
SLC50A1	1	1	366	0.003	No
F8	1	1	366	0.003	No
ARL3	1	1	366	0.003	No
POLD2	1	1	366	0.003	No
C22ORF39	1	1	366	0.003	No
SLC2A2	1	1	366	0.003	No
SPEF2	2	1	366	0.003	No
POLG	1	1	366	0.003	Yes
RAMP1	1	1	366	0.003	No
ZMPSTE24	1	1	366	0.003	No
CFTR	2	1	366	0.003	No
TTC33	1	1	366	0.003	No
TRIM37	1	1	366	0.003	No
DNPEP	1	1	366	0.003	No
PSMA3	1	1	366	0.003	No
STAT3	2	1	366	0.003	Yes
TFB2M	1	1	366	0.003	No
SEC14L2	1	1	366	0.003	No
FANCA	1	1	366	0.003	Yes
KIF13B	1	1	366	0.003	No
MOB3A	1	1	366	0.003	No
ARSB	1	1	366	0.003	No
UBXN6	1	1	366	0.003	No
POLR2F	1	1	366	0.003	No
ERMP1	1	1	366	0.003	No
BMPR2	1	1	366	0.003	No
AP3D1	1	1	366	0.003	No
LRRC23	1	1	366	0.003	No
PXK	1	1	366	0.003	No
VPS37A	1	1	366	0.003	No
PSMB2	2	1	366	0.003	No
STAU1	1	1	366	0.003	No
MRC1	1	1	366	0.003	No
SLMAP	1	1	366	0.003	No
POU2F1	1	1	366	0.003	No
SLC7A2	1	1	366	0.003	No
TOR3A	1	1	366	0.003	No
MRPS31	1	1	366	0.003	No
SFXN5	1	1	366	0.003	No
TSPAN15	1	1	366	0.003	No
TIPARP	1	1	366	0.003	Yes
HADHA	1	1	366	0.003	No
CUX2	1	1	366	0.003	No
OIP5	1	1	366	0.003	No
COMMD9	2	1	366	0.003	No
ADGRV1	1	1	366	0.003	No
HABP2	1	1	366	0.003	No
AGFG2	1	1	366	0.003	No
DST	1	1	366	0.003	No
PSD4	1	1	366	0.003	No
PFDN4	1	1	366	0.003	No
MPST	1	1	366	0.003	No
ATP8B1	1	1	366	0.003	No
RABEPK	1	1	366	0.003	No
PLPPR3	1	1	366	0.003	No
MAPKAPK3	1	1	366	0.003	No
PFKFB1	1	1	366	0.003	No
IP6K1	1	1	366	0.003	No
CNIH4	1	1	366	0.003	No
CXORF66	1	1	366	0.003	No
ACAP2	1	1	366	0.003	No
ZNF385A	1	1	366	0.003	No
CPHL1P	1	1	366	0.003	No
STK10	1	1	366	0.003	No
SYF2	1	1	366	0.003	No
KBTBD2	1	1	366	0.003	No
PPA1	1	1	366	0.003	No
KIF24	1	1	366	0.003	No
MAP4	1	1	366	0.003	No
PPARA	1	1	366	0.003	No
CSMD1	1	1	366	0.003	No
SLC10A1	1	1	366	0.003	No
C8ORF34	1	1	366	0.003	No
PDZD8	1	1	366	0.003	No
BRCA1	1	1	366	0.003	Yes
CROT	1	1	366	0.003	No
SLCO2B1	1	1	366	0.003	No
SSH1	1	1	366	0.003	No
YIPF1	1	1	366	0.003	No
SATB1	1	1	366	0.003	No
URI1	1	1	366	0.003	No
RAB7A	1	1	366	0.003	No
TSC22D2	1	1	366	0.003	No
CORIN	1	1	366	0.003	No
HSD11B1	1	1	366	0.003	No
MARK3	1	1	366	0.003	No
AKNA	1	1	366	0.003	No
VAV2	1	1	366	0.003	Yes
SLC16A1	1	1	366	0.003	No
OR5M10	1	1	366	0.003	No
OR5M1	1	1	366	0.003	No
HCK	1	1	366	0.003	No
C1QL4	1	1	366	0.003	No
SERPIND1	1	1	366	0.003	No
HSD17B11	1	1	366	0.003	No
ADAMTS9-AS2	1	1	366	0.003	No
ASNS	1	1	366	0.003	No
SVOP	1	1	366	0.003	No
ECD	1	1	366	0.003	No
INPP5E	1	1	366	0.003	No
TUBD1	1	1	366	0.003	No
SFXN2	1	1	366	0.003	No
AK1	1	1	366	0.003	No
MAML3	1	1	366	0.003	No
HAO2	1	1	366	0.003	No
SLC30A10	1	1	366	0.003	No
PPP4R4	1	1	366	0.003	No
WDR59	1	1	366	0.003	No
CCDC102A	1	1	366	0.003	No
MYH13	1	1	366	0.003	No
COG5	1	1	366	0.003	No
LYPLA2	1	1	366	0.003	No
VAV1	1	1	366	0.003	Yes
HRK	1	1	366	0.003	No
SETD2	1	1	366	0.003	Yes
ADAM15	1	1	366	0.003	No
ORC5	1	1	366	0.003	No
SLC20A2	1	1	366	0.003	No
WDR53	1	1	366	0.003	No
ABCB4	1	1	366	0.003	No
KALRN	1	1	366	0.003	No
POFUT1	1	1	366	0.003	No
ORM1	1	1	366	0.003	No
HDGF	1	1	366	0.003	No
BAHD1	1	1	366	0.003	No
HDAC1	1	1	366	0.003	Yes
CFAP20DC	1	1	366	0.003	No
HTT	1	1	366	0.003	No
BHMT2	1	1	366	0.003	No
DCXR	1	1	366	0.003	No
BTK	1	1	366	0.003	Yes
OLFM1	1	1	366	0.003	No
ALAS2	1	1	366	0.003	No
ALCAM	1	1	366	0.003	No
TXLNG	1	1	366	0.003	No
MATN2	1	1	366	0.003	No
DDX19A	1	1	366	0.003	No
VCL	1	1	366	0.003	No
PROSER2	1	1	366	0.003	No
NIPSNAP1	1	1	366	0.003	No
PABPC4	1	1	366	0.003	No
UPF3A	1	1	366	0.003	No
LEKR1	1	1	366	0.003	No
PPL	1	1	366	0.003	No
SLC22A3	1	1	366	0.003	No
MCC	2	1	366	0.003	No
CLDN11	1	1	366	0.003	No
SCP2	1	1	366	0.003	No
MTREX	1	1	366	0.003	No
NCOR2	1	1	366	0.003	Yes
SAMHD1	1	1	366	0.003	Yes
NCOR1	1	1	366	0.003	Yes
RSRC2	1	1	366	0.003	No
PTPN23	1	1	366	0.003	No
PDXDC2P	1	1	366	0.003	No
SUZ12	1	1	366	0.003	Yes
VWA3A	1	1	366	0.003	No
ASTN1	1	1	366	0.003	No
SPIDR	1	1	366	0.003	No
SLC47A1P1	1	1	366	0.003	No
NIN	1	1	366	0.003	Yes
METTL2B	1	1	366	0.003	No
SPTBN4	1	1	366	0.003	No
ORM2	1	1	366	0.003	No
LMAN1L	1	1	366	0.003	No
CDKL2	1	1	366	0.003	No
TM9SF3	1	1	366	0.003	No
EIF5A2	1	1	366	0.003	No
IFITM1	1	1	366	0.003	No
MCRS1	1	1	366	0.003	No
HGD	1	1	366	0.003	No
C11ORF49	1	1	366	0.003	No
FNBP1	1	1	366	0.003	Yes
NRG1	1	1	366	0.003	Yes
PARD3B	1	1	366	0.003	No
RFFL	1	1	366	0.003	No
PDXDC1	2	1	366	0.003	No
RAB8B	1	1	366	0.003	No
DGKD	1	1	366	0.003	No
ZNF124	1	1	366	0.003	No
RALYL	1	1	366	0.003	No
GDA	1	1	366	0.003	No
TM7SF3	1	1	366	0.003	No
UBE2K	1	1	366	0.003	No
P4HA1	1	1	366	0.003	No
AGPS	1	1	366	0.003	No
P4HB	1	1	366	0.003	No
CCL21	1	1	366	0.003	No
MLPH	1	1	366	0.003	No
ANAPC16	1	1	366	0.003	No
HIVEP1	1	1	366	0.003	No
ALOX5	1	1	366	0.003	No
ZNF131	1	1	366	0.003	No
FBXW11	1	1	366	0.003	No
FBXL17	1	1	366	0.003	No
ARHGAP42	1	1	366	0.003	No
ZHX3	1	1	366	0.003	No
SMG6	1	1	366	0.003	No
NCOA6	1	1	366	0.003	No
RSF1	1	1	366	0.003	No
VTN	1	1	366	0.003	No
SETDB1	1	1	366	0.003	Yes
TRIT1	2	1	366	0.003	No
HAUS6	1	1	366	0.003	No
ZCCHC17	2	1	366	0.003	No
PIAS1	1	1	366	0.003	No
TUT1	1	1	366	0.003	No
VPREB3	1	1	366	0.003	No
MDH1	1	1	366	0.003	No
MCF2L	2	1	366	0.003	No
ZC3H7B	1	1	366	0.003	No
AASDHPPT	1	1	366	0.003	No
SPATC1L	1	1	366	0.003	No
SIRT7	1	1	366	0.003	No
PPCDC	1	1	366	0.003	No
KMO	1	1	366	0.003	No
HS2ST1	1	1	366	0.003	No
UBAP2L	1	1	366	0.003	No
CPSF6	1	1	366	0.003	No
FADS2	1	1	366	0.003	No
TTLL4	1	1	366	0.003	No
RPL23A	1	1	366	0.003	No
SOCS5	1	1	366	0.003	No
WASHC5	1	1	366	0.003	No
CLVS1	1	1	366	0.003	No
CAMSAP2	1	1	366	0.003	No
KDM4B	1	1	366	0.003	No
MAST3	1	1	366	0.003	No
LCOR	1	1	366	0.003	No
CREB3L3	1	1	366	0.003	No
TMPRSS11D	1	1	366	0.003	No
DRAIC	1	1	366	0.003	No
WWP1	1	1	366	0.003	Yes
WRN	1	1	366	0.003	Yes
TEAD1	1	1	366	0.003	No
XPOT	1	1	366	0.003	No
TSC1	1	1	366	0.003	Yes
ANKRD28	1	1	366	0.003	No
PAK2	1	1	366	0.003	No
CATSPER1	1	1	366	0.003	No
MBIP	1	1	366	0.003	No
AKAP8L	1	1	366	0.003	No
RBM20	1	1	366	0.003	No
PSD2	1	1	366	0.003	No
CDRT15L2	1	1	366	0.003	No
TDRKH	1	1	366	0.003	No
PXMP4	1	1	366	0.003	No
DDX23	1	1	366	0.003	No
SNF8	1	1	366	0.003	No
DDX19B	1	1	366	0.003	No
ENTHD1	1	1	366	0.003	No
WBP1L	1	1	366	0.003	No
SLC25A44	1	1	366	0.003	No
RPL37A	1	1	366	0.003	No
RPL37	1	1	366	0.003	No
FAM53B	1	1	366	0.003	No
USP18	1	1	366	0.003	No
FNIP1	1	1	366	0.003	No
GOLGA8A	1	1	366	0.003	No
IGKJ3	1	1	366	0.003	No
PHACTR4	1	1	366	0.003	No
PARN	1	1	366	0.003	No
CNOT1	1	1	366	0.003	No
EFNA1	1	1	366	0.003	No
BMERB1	1	1	366	0.003	No
JDP2	1	1	366	0.003	No
MFSD6	1	1	366	0.003	No
ADAP1	1	1	366	0.003	No
EFNA3	1	1	366	0.003	No
DCLK1	1	1	366	0.003	No
MBNL2	1	1	366	0.003	No
ANPEP	1	1	366	0.003	No
POC1A	1	1	366	0.003	No
KDM4A	1	1	366	0.003	No
CBX5	1	1	366	0.003	No
PLCL2	1	1	366	0.003	No
AZIN1	1	1	366	0.003	No
SH3GLB1	1	1	366	0.003	No
WDR55	1	1	366	0.003	No
SHANK3	1	1	366	0.003	No
CEBPZ	1	1	366	0.003	No
DLC1	1	1	366	0.003	No
GPR176	1	1	366	0.003	No
NXPH4	1	1	366	0.003	No
EGFR	1	1	366	0.003	Yes
SERINC2	1	1	366	0.003	No
ATP6AP2	1	1	366	0.003	No
MRPL52	1	1	366	0.003	No
ARMS2	1	1	366	0.003	No
XPR1	1	1	366	0.003	No
FLACC1	1	1	366	0.003	No
TFRC	1	1	366	0.003	Yes
TFR2	1	1	366	0.003	No
VAPB	1	1	366	0.003	No
FARP1	1	1	366	0.003	No
PACSIN2	1	1	366	0.003	No
LPCAT3	1	1	366	0.003	No
TBC1D12	1	1	366	0.003	No
AP3M1	1	1	366	0.003	No
BRD4	1	1	366	0.003	Yes
LRRC61	1	1	366	0.003	No
EIF1AX	1	1	366	0.003	Yes
ALG14	1	1	366	0.003	No
EHHADH	1	1	366	0.003	No
KMT5B	3	1	366	0.003	No
ABI3BP	1	1	366	0.003	No
WT1-AS	1	1	366	0.003	No
LRRFIP2	1	1	366	0.003	No
LSR	1	1	366	0.003	No
IQGAP3	1	1	366	0.003	No
USP54	1	1	366	0.003	No
RPS6KA3	1	1	366	0.003	No
TUFT1	1	1	366	0.003	No
TGFBR1	1	1	366	0.003	Yes
PICK1	1	1	366	0.003	No
RPS6KB1	1	1	366	0.003	No
LRAT	1	1	366	0.003	No
UBLCP1	1	1	366	0.003	No
KBTBD12	1	1	366	0.003	No
STARD10	1	1	366	0.003	No
ERLEC1	1	1	366	0.003	No
NPRL3	1	1	366	0.003	No
EIF4A2	1	1	366	0.003	Yes
GPI	1	1	366	0.003	No
DDA1	1	1	366	0.003	No
PREX2	1	1	366	0.003	Yes
DIAPH2	1	1	366	0.003	No
RNF115	1	1	366	0.003	No
PPP4R3B	1	1	366	0.003	No
GIMAP2	1	1	366	0.003	No
REX1BD	1	1	366	0.003	No
DLG1	1	1	366	0.003	No
EIF4EBP1	1	1	366	0.003	No
ACOT12	1	1	366	0.003	No
ZNF512B	1	1	366	0.003	No
KLHL26	1	1	366	0.003	No
MIR762HG	1	1	366	0.003	No
RNF121	1	1	366	0.003	No
SCNM1	1	1	366	0.003	No
FAM172A	1	1	366	0.003	No
CTNND1	1	1	366	0.003	No
GPATCH3	1	1	366	0.003	No
CUEDC2	1	1	366	0.003	No
L3MBTL2	1	1	366	0.003	No
EIF5	1	1	366	0.003	No
TSSK6	1	1	366	0.003	No
ADTRP	1	1	366	0.003	No
LBP	1	1	366	0.003	No
ANKRD13B	1	1	366	0.003	No
IFT172	1	1	366	0.003	No
DHRS3	1	1	366	0.003	No
NADK2	1	1	366	0.003	No
SUSD4	1	1	366	0.003	No
UBTD1	1	1	366	0.003	No
RTN4RL1	1	1	366	0.003	No
THOP1	1	1	366	0.003	No
SLC8B1	1	1	366	0.003	No
CTSH	1	1	366	0.003	No
GAPVD1	1	1	366	0.003	No
ESYT2	1	1	366	0.003	No
LCAT	1	1	366	0.003	No
PHAF1	1	1	366	0.003	No
SARDH	1	1	366	0.003	No
KLF10	1	1	366	0.003	No
UACA	1	1	366	0.003	No
OXR1	1	1	366	0.003	No
KIF23	1	1	366	0.003	No
DNAH5	1	1	366	0.003	No
TTLL3	1	1	366	0.003	No
ITPK1	1	1	366	0.003	No
SEC24A	1	1	366	0.003	No
SEPTIN9	1	1	366	0.003	Yes
CPSF1	1	1	366	0.003	No
GART	1	1	366	0.003	No
ITIH4	1	1	366	0.003	No
CYB5A	1	1	366	0.003	No
TANC2	1	1	366	0.003	No
VPS35L	1	1	366	0.003	No
NECAB3	1	1	366	0.003	No
TEX41	1	1	366	0.003	No
TKT	1	1	366	0.003	No
MAPKAPK2	1	1	366	0.003	No
PRRG4	1	1	366	0.003	No
LGALS2	1	1	366	0.003	No
KDM4C	1	1	366	0.003	Yes
SPDYC	1	1	366	0.003	No
EEFSEC	1	1	366	0.003	No
GAS6	1	1	366	0.003	No
ZDHHC12	1	1	366	0.003	No
CCDC69	1	1	366	0.003	No
C1ORF198	1	1	366	0.003	No
UIMC1	1	1	366	0.003	No
CCDC50	1	1	366	0.003	No
GLMP	1	1	366	0.003	No
MFSD14B	1	1	366	0.003	No
GBA	1	1	366	0.003	No
GATA6	1	1	366	0.003	Yes
NFYC	1	1	366	0.003	No
CYC1	1	1	366	0.003	No
GRK4	1	1	366	0.003	No
FHIP1A	1	1	366	0.003	No
LMBRD2	1	1	366	0.003	No
MED9	1	1	366	0.003	No
CFAP206	1	1	366	0.003	No
BCL7B	1	1	366	0.003	No
RNF212B	1	1	366	0.003	No
DNMT3A	1	1	366	0.003	Yes
RAP1A	1	1	366	0.003	No
SIPA1L3	1	1	366	0.003	No
GBAP1	1	1	366	0.003	No
PNPLA8	1	1	366	0.003	No
REC114	1	1	366	0.003	No
RARS2	1	1	366	0.003	No
TEPSIN	1	1	366	0.003	No
LGALS7	1	1	366	0.003	No
COL15A1	1	1	366	0.003	No
ZC3H13	1	1	366	0.003	No
ADGRG1	1	1	366	0.003	No
SMLR1	1	1	366	0.003	No
LIG3	1	1	366	0.003	No
KLF15	1	1	366	0.003	No
MYEOV	1	1	366	0.003	No
CLSPN	1	1	366	0.003	No
CYP3A43	1	1	366	0.003	No
USP32	1	1	366	0.003	No
CYP2C19	1	1	366	0.003	No
GCKR	1	1	366	0.003	No
WAPL	1	1	366	0.003	No
RBFOX3	1	1	366	0.003	No
EMC1	1	1	366	0.003	No
MACROD1	1	1	366	0.003	No
AATF	1	1	366	0.003	No
DPY30	1	1	366	0.003	No
LYPD8	1	1	366	0.003	No
UFC1	1	1	366	0.003	No
CROCC2	1	1	366	0.003	No
LIPC	1	1	366	0.003	No
TMEM223	1	1	366	0.003	No
S1PR2	1	1	366	0.003	Yes
NOP2	1	1	366	0.003	No
CYSTM1	1	1	366	0.003	No
GRIK1	1	1	366	0.003	No
CYP2D6	1	1	366	0.003	No
GRN	1	1	366	0.003	No
IGHG1	1	1	366	0.003	No
LDLRAD1	1	1	366	0.003	No
LIMK2	1	1	366	0.003	No
RASGRF2	1	1	366	0.003	No
CORO1C	1	1	366	0.003	No
OCIAD2	1	1	366	0.003	No
PALS1	1	1	366	0.003	No
MYO18A	1	1	366	0.003	Yes
KDM2A	2	1	366	0.003	No
CYP4B1	1	1	366	0.003	No
PAPSS2	1	1	366	0.003	No
MLXIPL	1	1	366	0.003	No
MAP1S	1	1	366	0.003	No
ADAM32	1	1	366	0.003	No
RABL6	1	1	366	0.003	No
STXBP4	1	1	366	0.003	No
VTI1A	1	1	366	0.003	No
CYP3A5	2	1	366	0.003	No
MBD3L2	1	1	366	0.003	No
TRMU	1	1	366	0.003	No
ZNF410	1	1	366	0.003	No
CCDC187	1	1	366	0.003	No
NONO	1	1	366	0.003	Yes
MX2	1	1	366	0.003	No
RBBP8	1	1	366	0.003	No
SBNO1	1	1	366	0.003	No
RBL1	1	1	366	0.003	No
KCNH1	1	1	366	0.003	No
ZNRD2	1	1	366	0.003	No
MYBL2	1	1	366	0.003	No
DIO3OS	1	1	366	0.003	No
SULT1D1P	1	1	366	0.003	No
SLC26A6	1	1	366	0.003	No
SH3BP1	1	1	366	0.003	No
CYP27A1	1	1	366	0.003	No
AK7	1	1	366	0.003	No
LUC7L	1	1	366	0.003	No
PACS1	1	1	366	0.003	No
COX7B	1	1	366	0.003	No
EP400	1	1	366	0.003	Yes
IFT52	1	1	366	0.003	No
ERICH5	1	1	366	0.003	No
CYP19A1	1	1	366	0.003	Yes
ARHGAP23	1	1	366	0.003	No
CD4	1	1	366	0.003	No
RCBTB1	1	1	366	0.003	No
SLC7A10	1	1	366	0.003	No
CARMIL3	1	1	366	0.003	No
CD5L	1	1	366	0.003	No
TIMM50	1	1	366	0.003	No
CHD4	1	1	366	0.003	Yes
AKR7A3	1	1	366	0.003	No
WNK2	1	1	366	0.003	No
KCNN3	1	1	366	0.003	No
CPE	1	1	366	0.003	No
CHKB	1	1	366	0.003	No
CPD	1	1	366	0.003	No
CPB2	1	1	366	0.003	No
RAB22A	1	1	366	0.003	No
PSMD13	1	1	366	0.003	No
GGT5	1	1	366	0.003	No
ANKS3	1	1	366	0.003	No
STRN	1	1	366	0.003	Yes
KIAA1522	1	1	366	0.003	No
KCNMA1	1	1	366	0.003	No
DCAF4	1	1	366	0.003	No
EPHA6	1	1	366	0.003	No
NPR2	1	1	366	0.003	No
RELB	1	1	366	0.003	No
CPT1A	1	1	366	0.003	No
TCF25	1	1	366	0.003	No
LYST	1	1	366	0.003	No
USP40	1	1	366	0.003	No
IDO2	1	1	366	0.003	No
PPP1R3B	1	1	366	0.003	No
PTEN	1	1	366	0.003	Yes
GRAMD1A	1	1	366	0.003	No
C18ORF25	1	1	366	0.003	No
CPN1	1	1	366	0.003	No
C3ORF14	1	1	366	0.003	No
CPM	1	1	366	0.003	No
ZNF438	1	1	366	0.003	No
DDX17	1	1	366	0.003	No
FAM83G	1	1	366	0.003	No
MYL5	1	1	366	0.003	No
STXBP2	1	1	366	0.003	No
WDR18	1	1	366	0.003	No
SCARB1	1	1	366	0.003	No
SLC24A3	1	1	366	0.003	No
GJC3	1	1	366	0.003	No
TVP23A	1	1	366	0.003	No
MYO9B	1	1	366	0.003	No
SLC18B1	1	1	366	0.003	No
LEAP2	1	1	366	0.003	No
MTHFD2L	1	1	366	0.003	No
UQCC1	1	1	366	0.003	No
EPS15L1	1	1	366	0.003	No
IL1RN	1	1	366	0.003	No
SCARB2	1	1	366	0.003	No
HSPA9	1	1	366	0.003	No
FDFT1	1	1	366	0.003	No
PTGER1	1	1	366	0.003	No
ENTPD6	1	1	366	0.003	No
MYO5A	1	1	366	0.003	Yes
C1R	1	1	366	0.003	No
ENTPD5	1	1	366	0.003	No
DPF2	1	1	366	0.003	No
TMED10	1	1	366	0.003	No
RBM25	1	1	366	0.003	No
ASCC3	1	1	366	0.003	No
RFX2	1	1	366	0.003	No
FOXP2	1	1	366	0.003	No
POLN	1	1	366	0.003	No
CRHR2	1	1	366	0.003	No
CTNNA3	1	1	366	0.003	No
IL6R	1	1	366	0.003	No
C1QTNF3	1	1	366	0.003	No
COPS5	1	1	366	0.003	No
ADI1	1	1	366	0.003	No
GPC4	1	1	366	0.003	No
MASP2	1	1	366	0.003	No
METAP2	1	1	366	0.003	No
MYLIP	1	1	366	0.003	No
SLC26A11	1	1	366	0.003	No
C4BPA	1	1	366	0.003	No
TATDN1	1	1	366	0.003	No
C4BPB	1	1	366	0.003	No
NRCAM	1	1	366	0.003	No
CAPN5	1	1	366	0.003	No
COPS6	1	1	366	0.003	No
ENPP6	1	1	366	0.003	No
PPP1R3A	1	1	366	0.003	No
RAI1	1	1	366	0.003	No
KCNK4	1	1	366	0.003	No
NBEAL1	1	1	366	0.003	No
RPIA	1	1	366	0.003	No
MYO1B	1	1	366	0.003	No
ASAP1	1	1	366	0.003	No
STK36	1	1	366	0.003	No
LY6G6D	1	1	366	0.003	No
ZNF557	1	1	366	0.003	No
DDX60L	1	1	366	0.003	No
IL17RC	1	1	366	0.003	No
TMEM143	1	1	366	0.003	No
GABPB2	1	1	366	0.003	No
CIDEB	1	1	366	0.003	No
CAVIN1	1	1	366	0.003	No
CRK	1	1	366	0.003	No
PSPC1	1	1	366	0.003	No
IGHJ5	1	1	366	0.003	No
NUBPL	1	1	366	0.003	No
SMARCC2	1	1	366	0.003	No
VAMP1	1	1	366	0.003	No
C9	1	1	366	0.003	No
PPP2CB	1	1	366	0.003	No
SMN1	2	1	366	0.003	No
CBX1	1	1	366	0.003	No
DEUP1	1	1	366	0.003	No
PPP3CB	1	1	366	0.003	No
ANKAR	1	1	366	0.003	No
GALNT16	1	1	366	0.003	No
GLIS3	1	1	366	0.003	No
SLC38A1	1	1	366	0.003	No
DENND6B	1	1	366	0.003	No
AOX3P	1	1	366	0.003	No
GDPD5	1	1	366	0.003	No
TRIM7	1	1	366	0.003	No
PLCD4	1	1	366	0.003	No
FGGY	1	1	366	0.003	No
PLPP7	1	1	366	0.003	No
RAB40B	1	1	366	0.003	No
RAI14	1	1	366	0.003	No
VPS53	1	1	366	0.003	No
EBNA1BP2	1	1	366	0.003	No
ADGRG6	1	1	366	0.003	No
CDK11B	1	1	366	0.003	No
CCDC157	1	1	366	0.003	No
EMP2	1	1	366	0.003	No
SHTN1	1	1	366	0.003	No
CDC5L	1	1	366	0.003	No
PPP2R5C	2	1	366	0.003	No
LMAN2	1	1	366	0.003	No
ZNF148	1	1	366	0.003	No
UGT2B11	1	1	366	0.003	No
CEP85	1	1	366	0.003	No
USP49	1	1	366	0.003	No
FAM168A	1	1	366	0.003	No
KDF1	1	1	366	0.003	No
SLC29A1	1	1	366	0.003	No
ENO2	1	1	366	0.003	No
CDC27	1	1	366	0.003	No
FGL1	1	1	366	0.003	No
MMRN2	1	1	366	0.003	No
IL13RA1	1	1	366	0.003	No
CCDC103	1	1	366	0.003	No
DUSP10	1	1	366	0.003	No
PAIP2	1	1	366	0.003	No
TMEM50B	1	1	366	0.003	No
PPP3R1	1	1	366	0.003	No
ARNTL2	1	1	366	0.003	No
MECP2	1	1	366	0.003	No
NCF2	1	1	366	0.003	No
PTPN6	1	1	366	0.003	Yes
USP45	1	1	366	0.003	No
MIR4290HG	1	1	366	0.003	No
RABL3	1	1	366	0.003	No
PLGRKT	1	1	366	0.003	No
PTPRG	1	1	366	0.003	No
MEN1	1	1	366	0.003	Yes
PKD1	1	1	366	0.003	No
GUCY2GP	1	1	366	0.003	No
C14ORF39	1	1	366	0.003	No
MPC2	1	1	366	0.003	No
NT5C3A	1	1	366	0.003	No
PALM2AKAP2	1	1	366	0.003	No
EPB41	1	1	366	0.003	No
LYG2	1	1	366	0.003	No
MRC2	1	1	366	0.003	No
ATP6V1E1	1	1	366	0.003	No
DCAF5	1	1	366	0.003	No
PPP1R1B	1	1	366	0.003	No
NMNAT3	1	1	366	0.003	No
CHD6	1	1	366	0.003	No
MET	1	1	366	0.003	Yes
FBXO27	1	1	366	0.003	No
MTCO1P7	2	1	366	0.003	No
ABTB2	1	1	366	0.003	No
ICAM1	1	1	366	0.003	No
TDRD7	1	1	366	0.003	No
UBBP4	1	1	366	0.003	No
MRPS16	1	1	366	0.003	No
NT5M	1	1	366	0.003	No
THUMPD1	1	1	366	0.003	No
TDRD10	1	1	366	0.003	No
STAP2	1	1	366	0.003	No
SMYD2	1	1	366	0.003	No
SGK2	1	1	366	0.003	No
WARS2	1	1	366	0.003	No
GOLT1B	1	1	366	0.003	No
SHLD2	1	1	366	0.003	No
ATP7A	1	1	366	0.003	No
FGF17	1	1	366	0.003	No
NRP2	1	1	366	0.003	No
PLA2G1B	1	1	366	0.003	No
POLD4	1	1	366	0.003	No
PKIB	1	1	366	0.003	No
TUSC3	1	1	366	0.003	Yes
PRKAR1A	1	1	366	0.003	Yes
ERBB2	1	1	366	0.003	Yes
SMPX	1	1	366	0.003	No
MTMR12	1	1	366	0.003	No
TBC1D22B	1	1	366	0.003	No
ACTR1A	1	1	366	0.003	No
HMG20A	1	1	366	0.003	No
HAMP	1	1	366	0.003	No
ANXA4	1	1	366	0.003	No
ANXA6	1	1	366	0.003	No
AKAP13	1	1	366	0.003	No
CCDC152	1	1	366	0.003	No
METTL21C	1	1	366	0.003	No
AKAP11	1	1	366	0.003	No
DICER1	1	1	366	0.003	Yes
PTPDC1	1	1	366	0.003	No
PKN1	1	1	366	0.003	No
PPP6R2	1	1	366	0.003	No
TMEM184B	1	1	366	0.003	No
SULT6B1	1	1	366	0.003	No
ABHD17A	1	1	366	0.003	No
DUS1L	1	1	366	0.003	No
APOL3	1	1	366	0.003	No
ERCC6	1	1	366	0.003	No
GOLM1	1	1	366	0.003	No
FLVCR2	1	1	366	0.003	No
ZBTB7B	2	1	366	0.003	No
DDX49	1	1	366	0.003	No
WDR88	2	1	366	0.003	No
HMGCS1	1	1	366	0.003	No
SP2	1	1	366	0.003	No
PLEC	1	1	366	0.003	No
SRSF3	1	1	366	0.003	Yes
SNHG18	1	1	366	0.003	No
ERN1	1	1	366	0.003	No
GOLGA5	1	1	366	0.003	Yes
COG4	1	1	366	0.003	No
PTGES3L	1	1	366	0.003	No
IFITM2	1	1	366	0.003	No
PACRG	1	1	366	0.003	No
ONECUT1	1	1	366	0.003	No
SULT4A1	1	1	366	0.003	No
ZFPM1	1	1	366	0.003	No
HNF4A	1	1	366	0.003	No
PRKCZ	1	1	366	0.003	No
RASGEF1C	1	1	366	0.003	No
AZGP1	1	1	366	0.003	No
BBX	1	1	366	0.003	No
NHEJ1	1	1	366	0.003	No
APOL6	1	1	366	0.003	No
ERH	1	1	366	0.003	No
MGST1	1	1	366	0.003	No
FCGBP	1	1	366	0.003	No
PCK1	1	1	366	0.003	No
FXYD1	1	1	366	0.003	No
POMT1	1	1	366	0.003	No
STK19	1	1	366	0.003	Yes
SYNJ2	1	1	366	0.003	No
RPS15A	1	1	366	0.003	No
ZNF252P	1	1	366	0.003	No
PLXNB1	1	1	366	0.003	No
VNN1	1	1	366	0.003	No
MICB	1	1	366	0.003	No
DNAH17	1	1	366	0.003	No
RPLP0P2	1	1	366	0.003	No
SNX31	1	1	366	0.003	No
BAAT	1	1	366	0.003	No
TXNDC11	1	1	366	0.003	No
GPALPP1	1	1	366	0.003	No
NMD3	1	1	366	0.003	No
APOB	1	1	366	0.003	No
LPP	1	1	366	0.003	Yes
LIPJ	1	1	366	0.003	No
AQR	1	1	366	0.003	No
KNSTRN	1	1	366	0.003	Yes
TCIRG1	1	1	366	0.003	No
VPS26C	1	1	366	0.003	No
PITPNM2	1	1	366	0.003	No
ZPR1	1	1	366	0.003	No
HNRNPL	1	1	366	0.003	No
LRP5	1	1	366	0.003	Yes
ATXN10	1	1	366	0.003	No
LRPAP1	1	1	366	0.003	No
CDC16	1	1	366	0.003	No
NR1I3	1	1	366	0.003	No
SHC1	1	1	366	0.003	No
ZNF7	1	1	366	0.003	No
CCS	1	1	366	0.003	No
DOCK4	1	1	366	0.003	No
OAF	2	1	366	0.003	No
BAX	1	1	366	0.003	Yes
MID1	1	1	366	0.003	No
SSBP2	1	1	366	0.003	No
GNB1L	1	1	366	0.003	No
BCAT2	1	1	366	0.003	No
THAP4	1	1	366	0.003	No
GALNT14	1	1	366	0.003	No
RANBP10	1	1	366	0.003	No
CPSF7	1	1	366	0.003	No
PIANP	1	1	366	0.003	No
PDE4A	1	1	366	0.003	No
UBE2B	1	1	366	0.003	No
EIF2B2	1	1	366	0.003	No
UBTD2	1	1	366	0.003	No
FAM72D	1	1	366	0.003	No
BCL2	1	1	366	0.003	Yes
PKN3	1	1	366	0.003	No
ADCY9	1	1	366	0.003	No
BCL2L2	1	1	366	0.003	Yes
DSE	1	1	366	0.003	No
RHPN2	1	1	366	0.003	No
ZNF385B	1	1	366	0.003	No
SHH	1	1	366	0.003	No
KATNAL2	1	1	366	0.003	No
ACBD6	1	1	366	0.003	No
PDE2A	1	1	366	0.003	No
PPME1	1	1	366	0.003	No
CCDC110	1	1	366	0.003	No
EXOSC9	1	1	366	0.003	No
ST3GAL2	1	1	366	0.003	No
HEMK1	1	1	366	0.003	No
EXOSC10	1	1	366	0.003	No
ST3GAL4	1	1	366	0.003	No
RIPOR2	1	1	366	0.003	No
C1ORF162	1	1	366	0.003	No
PITPNC1	1	1	366	0.003	No
AQP4	1	1	366	0.003	No
DMGDH	1	1	366	0.003	No
UNKL	1	1	366	0.003	No
MUS81	1	1	366	0.003	No
AR	1	1	366	0.003	Yes
ADH1C	1	1	366	0.003	No
PIK3AP1	1	1	366	0.003	No
MON1A	1	1	366	0.003	No
CHAC2	1	1	366	0.003	No
PRPF4B	1	1	366	0.003	No
RREB1	1	1	366	0.003	No
MXD3	1	1	366	0.003	No
PDHB	1	1	366	0.003	No
SIM2	1	1	366	0.003	No
COQ10A	1	1	366	0.003	No
ABL1	1	1	366	0.003	Yes
AOC1	1	1	366	0.003	No
ABL2	1	1	366	0.003	Yes
ENPP1	1	1	366	0.003	No
BECN1	1	1	366	0.003	No
VPS4B	1	1	366	0.003	No
JADE3	1	1	366	0.003	No
NME7	1	1	366	0.003	No
MED13L	1	1	366	0.003	No
TMEM217	1	1	366	0.003	No
TM4SF1	1	1	366	0.003	No
SRGAP2	1	1	366	0.003	No
ARL4D	1	1	366	0.003	No
SPECC1L	1	1	366	0.003	No
FGD2	1	1	366	0.003	No
RHD	1	1	366	0.003	No
CLIP1	1	1	366	0.003	Yes
STK24	1	1	366	0.003	No
PRKAG2	1	1	366	0.003	No
HPS3	1	1	366	0.003	No
AVPI1	2	1	366	0.003	No
GNPAT	1	1	366	0.003	No
TMPRSS2	1	1	366	0.003	Yes
HEATR6	1	1	366	0.003	No
ADORA3	1	1	366	0.003	No
RYR1	1	1	366	0.003	No
ANKFN1	1	1	366	0.003	No
LARS2	1	1	366	0.003	No
RLF	1	1	366	0.003	No
TMEM59	1	1	366	0.003	No
ANAPC5	1	1	366	0.003	No
TSKS	1	1	366	0.003	No
DPYD	1	1	366	0.003	No
PCLAF	1	1	366	0.003	No
TM7SF2	1	1	366	0.003	No
GOSR1	1	1	366	0.003	No
DPP4	1	1	366	0.003	No
NLRC3	1	1	366	0.003	No
SLC41A3	1	1	366	0.003	No
PEPD	1	1	366	0.003	No
UGT2B4	1	1	366	0.003	No
LRRC37A17P	1	1	366	0.003	No
S100A7	1	1	366	0.003	No
MTSS1	1	1	366	0.003	No
TRAIP	1	1	366	0.003	No
KCNQ5-IT1	1	1	366	0.003	No
RHOG	1	1	366	0.003	No
TRIM67	1	1	366	0.003	No
TMEM59L	1	1	366	0.003	No
CUL4B	2	1	366	0.003	No
PUM2	1	1	366	0.003	No
EEF2K	1	1	366	0.003	No
UGP2	1	1	366	0.003	No
PLXND1	1	1	366	0.003	No
CEP295	1	1	366	0.003	No
ZDHHC2	1	1	366	0.003	No
LYSMD2	1	1	366	0.003	No
SUFU	1	1	366	0.003	Yes
GLUD1P2	1	1	366	0.003	No
ACO2	1	1	366	0.003	No
S100A13	1	1	366	0.003	No
GAREM1	1	1	366	0.003	No
SAA1	1	1	366	0.003	No
SASS6	1	1	366	0.003	No
CABP7	1	1	366	0.003	No
RRP8	1	1	366	0.003	No
NEMP2	1	1	366	0.003	No
AP2A2	1	1	366	0.003	No
ICE1	1	1	366	0.003	No
AP1G1	1	1	366	0.003	No
ATN1	1	1	366	0.003	No
LRRCC1	1	1	366	0.003	No
PIGX	1	1	366	0.003	No
ADCY10	1	1	366	0.003	No
EEF2KMT	1	1	366	0.003	No
PPP1R42	1	1	366	0.003	No
OGT	1	1	366	0.003	No
MINPP1	1	1	366	0.003	No
CCDC14	1	1	366	0.003	No
KHDC1L	1	1	366	0.003	No
GTPBP1	1	1	366	0.003	No
TBC1D2B	1	1	366	0.003	No
SMIM14	1	1	366	0.003	No
AFP	1	1	366	0.003	No
SORBS2	1	1	366	0.003	No
CLASRP	1	1	366	0.003	No
EXOSC5	1	1	366	0.003	No
DTNA	1	1	366	0.003	No
B4GALT5	2	1	366	0.003	No
TOP3A	1	1	366	0.003	No
SMC1A	1	1	366	0.003	Yes
AGT	1	1	366	0.003	No
USP24	1	1	366	0.003	No
RAE1	1	1	366	0.003	No
FAM71D	1	1	366	0.003	No
GSK3A	1	1	366	0.003	No
RNF144B	1	1	366	0.003	No
UBR4	1	1	366	0.003	No
ZNF595	1	1	366	0.003	No
ACTN4	1	1	366	0.003	No
DGKQ	1	1	366	0.003	No
TOM1	1	1	366	0.003	No
USP9X	1	1	366	0.003	No
CDC42EP1	1	1	366	0.003	No
UBAP2	1	1	366	0.003	No
SSH2	1	1	366	0.003	No
FBXO17	1	1	366	0.003	No
DAG1	1	1	366	0.003	No
CYP4Z1	1	1	366	0.003	No
SLC6A18	1	1	366	0.003	No
NR4A3	1	1	366	0.003	Yes
ACTN3	1	1	366	0.003	No
PPFIBP2	1	1	366	0.003	No
PPFIBP1	1	1	366	0.003	Yes
USP8	1	1	366	0.003	Yes
KIF20B	1	1	366	0.003	No
RALY	1	1	366	0.003	No
TPM1	1	1	366	0.003	No
ARHGEF10L	1	1	366	0.003	No
RGS5	1	1	366	0.003	No
YLPM1	1	1	366	0.003	No
SERPINA11	1	1	366	0.003	No
MAP4K3	1	1	366	0.003	No
SOX13	1	1	366	0.003	No
SLC9B2	1	1	366	0.003	No
AHSG	1	1	366	0.003	No
PREX1	1	1	366	0.003	No
DKKL1	1	1	366	0.003	No
TM2D2	1	1	366	0.003	No
NT5DC1	1	1	366	0.003	No
SYPL2	1	1	366	0.003	No
ACVR1B	1	1	366	0.003	Yes
SACM1L	1	1	366	0.003	No
ACVRL1	1	1	366	0.003	No
TMEM247	1	1	366	0.003	No
STRADA	1	1	366	0.003	No
TPM3	1	1	366	0.003	Yes
FAIM	1	1	366	0.003	No
CAMK1D	1	1	366	0.003	No
GSTP1	1	1	366	0.003	No
ARFGAP3	1	1	366	0.003	No
BICC1	1	1	366	0.003	No
CGNL1	1	1	366	0.003	No
TAF3	1	1	366	0.003	No
DBT	1	1	366	0.003	No
DBP	1	1	366	0.003	No
DBN1	1	1	366	0.003	No
CCER2	1	1	366	0.003	No
POP1	1	1	366	0.003	No
RORC	1	1	366	0.003	No
SMIM4	1	1	366	0.003	No
PKD1L3	1	1	366	0.003	No
NRXN3	1	1	366	0.003	No
CPNE6	1	1	366	0.003	No
SPINK14	1	1	366	0.003	No
LYRM4	1	1	366	0.003	No
SPATS2L	1	1	366	0.003	No
TEKT1	1	1	366	0.003	No
VPS13D	1	1	366	0.003	No
CAPN12	1	1	366	0.003	No
SHPRH	1	1	366	0.003	No
EIF2AK1	1	1	366	0.003	No
HID1	1	1	366	0.003	No
ARHGAP19	1	1	366	0.003	No
SPIRE2	1	1	366	0.003	No
MIR4500HG	1	1	366	0.003	No
GTF2I	1	1	366	0.003	Yes
IP6K3	1	1	366	0.003	No
FDX2	1	1	366	0.003	No
CBFA2T2	1	1	366	0.003	No
SBNO2	1	1	366	0.003	No
KCNT2	1	1	366	0.003	No
NADSYN1	1	1	366	0.003	No
HOGA1	1	1	366	0.003	No
AGXT2	1	1	366	0.003	No
PHF23	1	1	366	0.003	No
CARD10	1	1	366	0.003	No
SMYD4	1	1	366	0.003	No
COLQ	1	1	366	0.003	No
ADCK1	1	1	366	0.003	No
JMY	1	1	366	0.003	No
CRELD2	1	1	366	0.003	No
CNFN	1	1	366	0.003	No
KPNB1	1	1	366	0.003	No
NUMA1	1	1	366	0.003	Yes
EDA	1	1	366	0.003	No
RHOD	1	1	366	0.003	No
SCYL3	1	1	366	0.003	No
RALGAPB	1	1	366	0.003	No
PTDSS2	2	1	366	0.003	No
NUCB1	1	1	366	0.003	No
SMURF1	1	1	366	0.003	No
SESN2	1	1	366	0.003	Yes
WFIKKN2	1	1	366	0.003	No
DHRS4	1	1	366	0.003	No
FTL	1	1	366	0.003	No
FAM50B	1	1	366	0.003	No
PRDM12	1	1	366	0.003	No
DDX11	1	1	366	0.003	No
TBC1D10B	1	1	366	0.003	No
MAN1A2	1	1	366	0.003	No
SKIDA1	1	1	366	0.003	No
TLN2	1	1	366	0.003	No
ILF3	1	1	366	0.003	No
BORCS7	1	1	366	0.003	No
FOXK2	1	1	366	0.003	No
STRN3	1	1	366	0.003	No
LY6G5B	1	1	366	0.003	No
XRRA1	1	1	366	0.003	No
RFTN1	1	1	366	0.003	No
DDI2	1	1	366	0.003	No
OAZ1	1	1	366	0.003	No
YEATS4	1	1	366	0.003	No
GNB1	1	1	366	0.003	Yes
SLC38A9	1	1	366	0.003	No
MTSS2	1	1	366	0.003	No
MAST4	1	1	366	0.003	No
PMFBP1	1	1	366	0.003	No
GNAO1	1	1	366	0.003	No
KIAA1191	1	1	366	0.003	No
CDKAL1	1	1	366	0.003	No
CLNS1A	1	1	366	0.003	No
